# Supplementary material for: Antibody signatures of asymptomatic Plasmodium falciparum malaria infections measured from dried blood spots
Source: Malar J. 2021 Sep 23;20:378. doi: 10.1186/s12936-021-03915-8 (PMC8461960; doi:10.1186/s12936-021-03915-8)
Supplement: Supplementary file 2 — Additional file 2. Sample metadata and Pf250 signal for case-control study. [file 12936_2021_3915_MOESM2_ESM.csv]

Sample_ID	uniqueID	Description	Township	Village	Age	Gender	raw_signal	Pf_pos
2MS00201009	NA-NoDNA-NA	NA	Ann	Swi Chaung	41	Male	1548.85714285714	Pf Negative
2MS00201009	PF3D7_0102200-RESA-e2s2	ring-infected erythrocyte surface antigen	Ann	Swi Chaung	41	Male	2334	Pf Negative
2MS00201009	PF3D7_0102500-EBA181-e1s2	erythrocyte binding antigen-181	Ann	Swi Chaung	41	Male	1809	Pf Negative
2MS00201009	PF3D7_0108300-ARP-s3	conserved Plasmodium protein, unknown function	Ann	Swi Chaung	41	Male	1567	Pf Negative
2MS00201009	PF3D7_0108700-PSOP24-e1s1	secreted ookinete protein, putative	Ann	Swi Chaung	41	Male	1996	Pf Negative
2MS00201009	PF3D7_0108700-PSOP24-e1s2	secreted ookinete protein, putative	Ann	Swi Chaung	41	Male	2433	Pf Negative
2MS00201009	PF3D7_0110500-null-e1s2	bromodomain protein, putative	Ann	Swi Chaung	41	Male	1920	Pf Negative
2MS00201009	PF3D7_0110500-null-e1s3	bromodomain protein, putative	Ann	Swi Chaung	41	Male	1926	Pf Negative
2MS00201009	PF3D7_0111000-null-e1s2	kinesin-8, putative	Ann	Swi Chaung	41	Male	1806	Pf Negative
2MS00201009	PF3D7_0200100-VAR-NA	erythrocyte membrane protein 1, PfEMP1	Ann	Swi Chaung	41	Male	1945	Pf Negative
2MS00201009	PF3D7_0205600-null-1	conserved Plasmodium protein, unknown function	Ann	Swi Chaung	41	Male	920	Pf Negative
2MS00201009	PF3D7_0206800-MSP2-NA	merozoite surface protein 2	Ann	Swi Chaung	41	Male	5879	Pf Negative
2MS00201009	PF3D7_0206900-MSP5-1o2	merozoite surface protein 5	Ann	Swi Chaung	41	Male	2424	Pf Negative
2MS00201009	PF3D7_0206900-MSP5-e1	merozoite surface protein 5	Ann	Swi Chaung	41	Male	1084	Pf Negative
2MS00201009	PF3D7_0207000-MSP4-1o2	merozoite surface protein 4	Ann	Swi Chaung	41	Male	13157	Pf Negative
2MS00201009	PF3D7_0207000-MSP4-e1	merozoite surface protein 4	Ann	Swi Chaung	41	Male	10515	Pf Negative
2MS00201009	PF3D7_0207400-SERA7-2o4	serine repeat antigen 7	Ann	Swi Chaung	41	Male	1322	Pf Negative
2MS00201009	PF3D7_0207600-SERA5-e2s1	serine repeat antigen 5	Ann	Swi Chaung	41	Male	1345	Pf Negative
2MS00201009	PF3D7_0207700-SERA4-2o4	serine repeat antigen 4	Ann	Swi Chaung	41	Male	14723	Pf Negative
2MS00201009	PF3D7_0207800-SERA3-2o4	serine repeat antigen 3	Ann	Swi Chaung	41	Male	1508	Pf Negative
2MS00201009	PF3D7_0220000-LSA3-e2s1	liver stage antigen 3	Ann	Swi Chaung	41	Male	3239	Pf Negative
2MS00201009	PF3D7_0220000-LSA3-e2s2	liver stage antigen 3	Ann	Swi Chaung	41	Male	1891.5	Pf Negative
2MS00201009	PF3D7_0223300-null-NA	erythrocyte membrane protein 1 (PfEMP1), exon 2	Ann	Swi Chaung	41	Male	1608	Pf Negative
2MS00201009	PF3D7_0302500-CLAG3.1-e1s1	cytoadherence linked asexual protein 3.1	Ann	Swi Chaung	41	Male	1607	Pf Negative
2MS00201009	PF3D7_0302800-null-e1s1	RNA-binding protein, putative	Ann	Swi Chaung	41	Male	1603	Pf Negative
2MS00201009	PF3D7_0304600-CSP-NA	circumsporozoite (CS) protein	Ann	Swi Chaung	41	Male	2789	Pf Negative
2MS00201009	PF3D7_0305600-null-1	DNA-(apurinic or apyrimidinic site) lyase, putative	Ann	Swi Chaung	41	Male	1550	Pf Negative
2MS00201009	PF3D7_0306200-AHA1-5o5	activator of Hsp90 ATPase	Ann	Swi Chaung	41	Male	1350	Pf Negative
2MS00201009	PF3D7_0310300-null-e1s1	phosphoglycerate mutase, putative	Ann	Swi Chaung	41	Male	1779	Pf Negative
2MS00201009	PF3D7_0310500-DHX57-e1s3	ATP-dependent RNA helicase DHX57, putative	Ann	Swi Chaung	41	Male	1559	Pf Negative
2MS00201009	PF3D7_0313600-null-5o6	conserved Plasmodium protein, unknown function	Ann	Swi Chaung	41	Male	1788	Pf Negative
2MS00201009	PF3D7_0320500-Nico-1	nicotinamidase, putative	Ann	Swi Chaung	41	Male	1316	Pf Negative
2MS00201009	PF3D7_0323800-null-e2s1	conserved Plasmodium protein, unknown function	Ann	Swi Chaung	41	Male	1129	Pf Negative
2MS00201009	PF3D7_0402400-GEXP18-2	Plasmodium exported protein, unknown function	Ann	Swi Chaung	41	Male	3566	Pf Negative
2MS00201009	PF3D7_0404600-null-s5	conserved Plasmodium membrane protein, unknown function	Ann	Swi Chaung	41	Male	1964	Pf Negative
2MS00201009	PF3D7_0406200-Pfs16-NA	sexual stage-specific protein precursor	Ann	Swi Chaung	41	Male	3759	Pf Negative
2MS00201009	PF3D7_0407000-null-1	conserved Plasmodium protein, unknown function	Ann	Swi Chaung	41	Male	1515	Pf Negative
2MS00201009	PF3D7_0407700-null-e2s2	conserved Plasmodium protein, unknown function	Ann	Swi Chaung	41	Male	2819	Pf Negative
2MS00201009	PF3D7_0407700-null-NA	conserved Plasmodium protein, unknown function	Ann	Swi Chaung	41	Male	1737	Pf Negative
2MS00201009	PF3D7_0407800-null-e1s2	conserved Plasmodium protein, unknown function	Ann	Swi Chaung	41	Male	2004	Pf Negative
2MS00201009	PF3D7_0409300-null-NA	methyltransferase, putative	Ann	Swi Chaung	41	Male	1501	Pf Negative
2MS00201009	PF3D7_0412000-null-1	LITAF-like zinc finger protein, putative	Ann	Swi Chaung	41	Male	1159	Pf Negative
2MS00201009	PF3D7_0414700-null-1	GTP-binding protein, putative	Ann	Swi Chaung	41	Male	1605	Pf Negative
2MS00201009	PF3D7_0420700-VAR-e2s1	erythrocyte membrane protein 1, PfEMP1	Ann	Swi Chaung	41	Male	1638	Pf Negative
2MS00201009	PF3D7_0422100-null-NA	transmembrane emp24 domain-containing protein, putative	Ann	Swi Chaung	41	Male	3508	Pf Negative
2MS00201009	PF3D7_0423700-ETRAMP4-1	early transcribed membrane protein 4	Ann	Swi Chaung	41	Male	1310	Pf Negative
2MS00201009	PF3D7_0424100-RH5-2	reticulocyte binding protein homologue 5	Ann	Swi Chaung	41	Male	1107	Pf Negative
2MS00201009	PF3D7_0424800-null-2	Plasmodium exported protein (PHISTb), unknown function	Ann	Swi Chaung	41	Male	1562	Pf Negative
2MS00201009	PF3D7_0501100-HSP40-e3s1	heat shock protein 40, type II	Ann	Swi Chaung	41	Male	1332	Pf Negative
2MS00201009	PF3D7_0501100-HSP40-e4s1	heat shock protein 40, type II	Ann	Swi Chaung	41	Male	1554	Pf Negative
2MS00201009	PF3D7_0501200-PIESP2-e2	parasite-infected erythrocyte surface protein	Ann	Swi Chaung	41	Male	1814	Pf Negative
2MS00201009	PF3D7_0502400-MSP8-1	merozoite surface protein 8	Ann	Swi Chaung	41	Male	1710	Pf Negative
2MS00201009	PF3D7_0503900-null-2	conserved Plasmodium protein, unknown function	Ann	Swi Chaung	41	Male	1958	Pf Negative
2MS00201009	PF3D7_0511400-null-NA	conserved Plasmodium protein, unknown function	Ann	Swi Chaung	41	Male	2786	Pf Negative
2MS00201009	PF3D7_0511500-null-s3	RNA pseudouridylate synthase, putative	Ann	Swi Chaung	41	Male	2543	Pf Negative
2MS00201009	PF3D7_0513200-null-e2s3	conserved Plasmodium protein, unknown function	Ann	Swi Chaung	41	Male	1546	Pf Negative
2MS00201009	PF3D7_0527200-USP14-e2s1	ubiquitin carboxyl-terminal hydrolase 14	Ann	Swi Chaung	41	Male	1911	Pf Negative
2MS00201009	PF3D7_0532300-PHISTb-e2s1	Plasmodium exported protein (PHISTb), unknown function	Ann	Swi Chaung	41	Male	1571	Pf Negative
2MS00201009	PF3D7_0612600-NCS6-1	cytoplasmic tRNA 2-thiolation protein 1, putative	Ann	Swi Chaung	41	Male	1355	Pf Negative
2MS00201009	PF3D7_0615800-COG4-2o3	conserved oligomeric Golgi complex subunit 4, putative	Ann	Swi Chaung	41	Male	1509	Pf Negative
2MS00201009	PF3D7_0617400-VAR-s4	erythrocyte membrane protein 1, PfEMP1	Ann	Swi Chaung	41	Male	1272	Pf Negative
2MS00201009	PF3D7_0620400-MSP10-1	merozoite surface protein 10	Ann	Swi Chaung	41	Male	3113	Pf Negative
2MS00201009	PF3D7_0629700-SET1-s3	SET domain protein, putative	Ann	Swi Chaung	41	Male	1368	Pf Negative
2MS00201009	PF3D7_0629700-SET1-s5	SET domain protein, putative	Ann	Swi Chaung	41	Male	1459	Pf Negative
2MS00201009	PF3D7_0701900-null-e2s1	Plasmodium exported protein, unknown function	Ann	Swi Chaung	41	Male	1093	Pf Negative
2MS00201009	PF3D7_0702300-STARP-2	sporozoite threonine and asparagine-rich protein	Ann	Swi Chaung	41	Male	6323	Pf Negative
2MS00201009	PF3D7_0702300-STARP-e2	sporozoite threonine and asparagine-rich protein	Ann	Swi Chaung	41	Male	5625	Pf Negative
2MS00201009	PF3D7_0704300-null-s1	conserved Plasmodium membrane protein, unknown function	Ann	Swi Chaung	41	Male	1708	Pf Negative
2MS00201009	PF3D7_0705000-null-e1s2	mRNA cap guanine-N7 methyltransferase, putative	Ann	Swi Chaung	41	Male	1870	Pf Negative
2MS00201009	PF3D7_0706100-null-3o8	conserved Plasmodium protein, unknown function	Ann	Swi Chaung	41	Male	1246	Pf Negative
2MS00201009	PF3D7_0706100-null-NA	conserved Plasmodium protein, unknown function	Ann	Swi Chaung	41	Male	2799	Pf Negative
2MS00201009	PF3D7_0707700-null-1	E3 ubiquitin-protein ligase, putative	Ann	Swi Chaung	41	Male	1369	Pf Negative
2MS00201009	PF3D7_0709900-null-e2	conserved protein, unknown function	Ann	Swi Chaung	41	Male	1072	Pf Negative
2MS00201009	PF3D7_0711700-VAR-e2s1	erythrocyte membrane protein 1, PfEMP1	Ann	Swi Chaung	41	Male	1819	Pf Negative
2MS00201009	PF3D7_0713900-null-e1s3	conserved Plasmodium protein, unknown function	Ann	Swi Chaung	41	Male	1775	Pf Negative
2MS00201009	PF3D7_0713900-null-e1s4	conserved Plasmodium protein, unknown function	Ann	Swi Chaung	41	Male	1155	Pf Negative
2MS00201009	PF3D7_0713900-null-NA	conserved Plasmodium protein, unknown function	Ann	Swi Chaung	41	Male	3935	Pf Negative
2MS00201009	PF3D7_0714500-null-1	transcription elongation factor s-II, putative	Ann	Swi Chaung	41	Male	1613	Pf Negative
2MS00201009	PF3D7_0716300-null-e1s1	conserved protein, unknown function	Ann	Swi Chaung	41	Male	2337	Pf Negative
2MS00201009	PF3D7_0725100-null-e1s1	conserved Plasmodium membrane protein, unknown function	Ann	Swi Chaung	41	Male	1998	Pf Negative
2MS00201009	PF3D7_0726600-null-1o2	conserved Plasmodium protein, unknown function	Ann	Swi Chaung	41	Male	1456	Pf Negative
2MS00201009	PF3D7_0730300-ApiAP2-e1s2	AP2 domain transcription factor AP2-L, putative	Ann	Swi Chaung	41	Male	1610	Pf Negative
2MS00201009	PF3D7_0731500-EBA175-s2	erythrocyte binding antigen-175	Ann	Swi Chaung	41	Male	2499	Pf Negative
2MS00201009	PF3D7_0800200-VAR-e2s1	erythrocyte membrane protein 1, PfEMP1	Ann	Swi Chaung	41	Male	1940	Pf Negative
2MS00201009	PF3D7_0800300-VAR-e2s1	erythrocyte membrane protein 1, PfEMP1	Ann	Swi Chaung	41	Male	2261	Pf Negative
2MS00201009	PF3D7_0801000-PHISTc-e2s1	Plasmodium exported protein (PHISTc), unknown function	Ann	Swi Chaung	41	Male	15730	Pf Negative
2MS00201009	PF3D7_0801000-PHISTc-e2s2	Plasmodium exported protein (PHISTc), unknown function	Ann	Swi Chaung	41	Male	3720	Pf Negative
2MS00201009	PF3D7_0801800-null-NA	mannose-6-phosphate isomerase, putative	Ann	Swi Chaung	41	Male	1793	Pf Negative
2MS00201009	PF3D7_0804500-null-e2s3	conserved Plasmodium membrane protein, unknown function	Ann	Swi Chaung	41	Male	1423	Pf Negative
2MS00201009	PF3D7_0808200-PMX-e1s1	plasmepsin X	Ann	Swi Chaung	41	Male	1502	Pf Negative
2MS00201009	PF3D7_0808600-VAR-e2s1	erythrocyte membrane protein 1, PfEMP1	Ann	Swi Chaung	41	Male	1482	Pf Negative
2MS00201009	PF3D7_0809200-pfa55-14-e1s2	asparagine-rich antigen Pfa55-14	Ann	Swi Chaung	41	Male	1602	Pf Negative
2MS00201009	PF3D7_0818900-HSP70-NA	heat shock protein 70	Ann	Swi Chaung	41	Male	1470	Pf Negative
2MS00201009	PF3D7_0823300-GCN5-e1s1	histone acetyltransferase GCN5	Ann	Swi Chaung	41	Male	1673	Pf Negative
2MS00201009	PF3D7_0823300-GCN5-NA	histone acetyltransferase GCN5	Ann	Swi Chaung	41	Male	3544	Pf Negative
2MS00201009	PF3D7_0825700-CryPH-1	crystalloid-specific PH domain-containing protein, putative	Ann	Swi Chaung	41	Male	1942	Pf Negative
2MS00201009	PF3D7_0826100-HEUL-s1	HECT-like E3 ubiquitin ligase, putative	Ann	Swi Chaung	41	Male	1272	Pf Negative
2MS00201009	PF3D7_0826100-HEUL-s8	HECT-like E3 ubiquitin ligase, putative	Ann	Swi Chaung	41	Male	1544	Pf Negative
2MS00201009	PF3D7_0827600-null-2	conserved Plasmodium protein, unknown function	Ann	Swi Chaung	41	Male	2038	Pf Negative
2MS00201009	PF3D7_0827800-SET3-e1s3	SET domain protein, putative	Ann	Swi Chaung	41	Male	1262	Pf Negative
2MS00201009	PF3D7_0830600-PHISTc-2	Plasmodium exported protein (PHISTc), unknown function	Ann	Swi Chaung	41	Male	1277	Pf Negative
2MS00201009	PF3D7_0832300-null-2	Plasmodium exported protein (PHISTa-like), unknown function	Ann	Swi Chaung	41	Male	1869	Pf Negative
2MS00201009	PF3D7_0902200-FIKK9.3-2o3	serine/threonine protein kinase, FIKK family	Ann	Swi Chaung	41	Male	1150	Pf Negative
2MS00201009	PF3D7_0902200-FIKK9.3-NA	serine/threonine protein kinase, FIKK family	Ann	Swi Chaung	41	Male	1664	Pf Negative
2MS00201009	PF3D7_0903500-NUP138-e1s1	nucleoporin NUP138, putative	Ann	Swi Chaung	41	Male	1880	Pf Negative
2MS00201009	PF3D7_0904900-CuTP-e1s1	copper-transporting ATPase	Ann	Swi Chaung	41	Male	1772	Pf Negative
2MS00201009	PF3D7_0904900-CuTP-e1s2	copper-transporting ATPase	Ann	Swi Chaung	41	Male	3030	Pf Negative
2MS00201009	PF3D7_0905400-RhopH3-e7s1	high molecular weight rhoptry protein 3	Ann	Swi Chaung	41	Male	10779	Pf Negative
2MS00201009	PF3D7_0906200-null-1	conserved Plasmodium protein, unknown function	Ann	Swi Chaung	41	Male	4118	Pf Negative
2MS00201009	PF3D7_0908800-null-1o2	mitochondrial carrier protein, putative	Ann	Swi Chaung	41	Male	1349	Pf Negative
2MS00201009	PF3D7_0909500-SPM1-NA	subpellicular microtubule protein 1, putative	Ann	Swi Chaung	41	Male	2586	Pf Negative
2MS00201009	PF3D7_0911300-CRMP1-e1s2	cysteine repeat modular protein 1	Ann	Swi Chaung	41	Male	1580	Pf Negative
2MS00201009	PF3D7_0911900-ICP-2	falstatin	Ann	Swi Chaung	41	Male	1522	Pf Negative
2MS00201009	PF3D7_0911900-ICP-e2	falstatin	Ann	Swi Chaung	41	Male	1239	Pf Negative
2MS00201009	PF3D7_0920700-null-1	CRAL/TRIO domain-containing protein, putative	Ann	Swi Chaung	41	Male	1449	Pf Negative
2MS00201009	PF3D7_0929000-TAF7-e2	transcription initiation factor TFIID subunit 7, putative	Ann	Swi Chaung	41	Male	1478	Pf Negative
2MS00201009	PF3D7_0930300-MSP1-s1	merozoite surface protein 1	Ann	Swi Chaung	41	Male	1198	Pf Negative
2MS00201009	PF3D7_0930300-MSP1-s2	merozoite surface protein 1	Ann	Swi Chaung	41	Male	10158	Pf Negative
2MS00201009	PF3D7_0935900-REX1-e2s1	ring-exported protein 1	Ann	Swi Chaung	41	Male	15592	Pf Negative
2MS00201009	PF3D7_0935900-REX1-NA	ring-exported protein 1	Ann	Swi Chaung	41	Male	12688	Pf Negative
2MS00201009	PF3D7_0936300-REX3-2	ring-exported protein 3	Ann	Swi Chaung	41	Male	2509	Pf Negative
2MS00201009	PF3D7_0936600-GEXP5-2	gametocyte exported protein 5	Ann	Swi Chaung	41	Male	1365	Pf Negative
2MS00201009	PF3D7_1001300-PHISTa-2	Plasmodium exported protein (PHISTa), unknown function	Ann	Swi Chaung	41	Male	1714	Pf Negative
2MS00201009	PF3D7_1001500-ETRAMP10-1	early transcribed membrane protein 10.1	Ann	Swi Chaung	41	Male	6757	Pf Negative
2MS00201009	PF3D7_1002000-HYP2-2	Plasmodium exported protein (hyp2), unknown function	Ann	Swi Chaung	41	Male	1401	Pf Negative
2MS00201009	PF3D7_1002100-PTP5-2	EMP1-trafficking protein	Ann	Swi Chaung	41	Male	9051	Pf Negative
2MS00201009	PF3D7_1003800-EFTUD2-e1s2	U5 small nuclear ribonucleoprotein component, putative	Ann	Swi Chaung	41	Male	1832	Pf Negative
2MS00201009	PF3D7_1007700-AP2-I-e1s2	AP2 domain transcription factor AP2-I	Ann	Swi Chaung	41	Male	2672	Pf Negative
2MS00201009	PF3D7_1008100-null-s1	zinc finger protein, putative	Ann	Swi Chaung	41	Male	1479	Pf Negative
2MS00201009	PF3D7_1008100-null-s3	zinc finger protein, putative	Ann	Swi Chaung	41	Male	1251	Pf Negative
2MS00201009	PF3D7_1009500-null-e3	metalloprotease, putative	Ann	Swi Chaung	41	Male	1338	Pf Negative
2MS00201009	PF3D7_1012700-NIF4-e1s2	NLI interacting factor-like phosphatase, putative	Ann	Swi Chaung	41	Male	2348	Pf Negative
2MS00201009	PF3D7_1014100-MSA180-NA	merozoite surface protein MSA180, putative	Ann	Swi Chaung	41	Male	4817	Pf Negative
2MS00201009	PF3D7_1014100-MSA180-s1	merozoite surface protein MSA180, putative	Ann	Swi Chaung	41	Male	8876	Pf Negative
2MS00201009	PF3D7_1014100-MSA180-s2	merozoite surface protein MSA180, putative	Ann	Swi Chaung	41	Male	1464	Pf Negative
2MS00201009	PF3D7_1014600-ADA2-e1s2	transcriptional coactivator ADA2	Ann	Swi Chaung	41	Male	1088	Pf Negative
2MS00201009	PF3D7_1016500-PHISTc-e1s1	Plasmodium exported protein (PHISTc), unknown function	Ann	Swi Chaung	41	Male	1853	Pf Negative
2MS00201009	PF3D7_1016600-PHISTc-NA	Plasmodium exported protein (PHISTc), unknown function	Ann	Swi Chaung	41	Male	1393	Pf Negative
2MS00201009	PF3D7_1017100-RON12-1	rhoptry neck protein 12	Ann	Swi Chaung	41	Male	1649	Pf Negative
2MS00201009	PF3D7_1018300-null-NA	peptidase, putative	Ann	Swi Chaung	41	Male	1958	Pf Negative
2MS00201009	PF3D7_1021700-null-e1s2	conserved Plasmodium membrane protein, unknown function	Ann	Swi Chaung	41	Male	2162	Pf Negative
2MS00201009	PF3D7_1022000-null-e2	RNA-binding protein, putative	Ann	Swi Chaung	41	Male	1143	Pf Negative
2MS00201009	PF3D7_1023100-null-e1s4	dynein heavy chain, putative	Ann	Swi Chaung	41	Male	2129	Pf Negative
2MS00201009	PF3D7_1023100-null-NA	dynein heavy chain, putative	Ann	Swi Chaung	41	Male	1963	Pf Negative
2MS00201009	PF3D7_1024800-EXP3-e2s2	exported protein 3	Ann	Swi Chaung	41	Male	1889	Pf Negative
2MS00201009	PF3D7_1028700-MTRAP-1	merozoite TRAP-like protein	Ann	Swi Chaung	41	Male	2811	Pf Negative
2MS00201009	PF3D7_1033100-AdoMetDC/ODC-s2	S-adenosylmethionine decarboxylase/ornithine decarboxylase	Ann	Swi Chaung	41	Male	2834	Pf Negative
2MS00201009	PF3D7_1033200-ETRAMP10.2-e1s1	early transcribed membrane protein 10.2	Ann	Swi Chaung	41	Male	1754	Pf Negative
2MS00201009	PF3D7_1035200-S-antigen-NA	S-antigen	Ann	Swi Chaung	41	Male	1857	Pf Negative
2MS00201009	PF3D7_1035600-H101-1	merozoite surface protein	Ann	Swi Chaung	41	Male	1264	Pf Negative
2MS00201009	PF3D7_1035700-DBLMSP-e1s1	duffy binding-like merozoite surface protein	Ann	Swi Chaung	41	Male	4279	Pf Negative
2MS00201009	PF3D7_1035900-M566-1	probable protein, unknown function	Ann	Swi Chaung	41	Male	4266	Pf Negative
2MS00201009	PF3D7_1036000-MSP11-1	merozoite surface protein 11	Ann	Swi Chaung	41	Male	19876	Pf Negative
2MS00201009	PF3D7_1036300-DBLMSP2-1	duffy binding-like merozoite surface protein 2	Ann	Swi Chaung	41	Male	1698	Pf Negative
2MS00201009	PF3D7_1036400-LSA1-1o2	liver stage antigen 1	Ann	Swi Chaung	41	Male	7669	Pf Negative
2MS00201009	PF3D7_1036400-LSA1-e1	liver stage antigen 1	Ann	Swi Chaung	41	Male	2738	Pf Negative
2MS00201009	PF3D7_1036400-LSA1-e2s1	liver stage antigen 1	Ann	Swi Chaung	41	Male	1495	Pf Negative
2MS00201009	PF3D7_1036400-LSA1-e2s2	liver stage antigen 1	Ann	Swi Chaung	41	Male	5234	Pf Negative
2MS00201009	PF3D7_1100200-VAR-NA	erythrocyte membrane protein 1, PfEMP1	Ann	Swi Chaung	41	Male	1550	Pf Negative
2MS00201009	PF3D7_1100800-MC-2TM-2	Pfmc-2TM Maurer's cleft two transmembrane protein	Ann	Swi Chaung	41	Male	1150	Pf Negative
2MS00201009	PF3D7_1102500-GEXP02-e2s1	Plasmodium exported protein (PHISTb), unknown function	Ann	Swi Chaung	41	Male	2838	Pf Negative
2MS00201009	PF3D7_1106300-null-2o6	exonuclease, putative	Ann	Swi Chaung	41	Male	2135	Pf Negative
2MS00201009	PF3D7_1110100-null-3	conserved Plasmodium protein, unknown function	Ann	Swi Chaung	41	Male	1329	Pf Negative
2MS00201009	PF3D7_1121800-null-s1	peptidase M16, putative	Ann	Swi Chaung	41	Male	2633	Pf Negative
2MS00201009	PF3D7_1121800-null-s3	peptidase M16, putative	Ann	Swi Chaung	41	Male	1537	Pf Negative
2MS00201009	PF3D7_1122900-null-e2s2	dynein heavy chain, putative	Ann	Swi Chaung	41	Male	1950	Pf Negative
2MS00201009	PF3D7_1122900-null-e2s5	dynein heavy chain, putative	Ann	Swi Chaung	41	Male	6068	Pf Negative
2MS00201009	PF3D7_1123400-null-e1	translation elongation factor EF-1, subunit alpha, putative	Ann	Swi Chaung	41	Male	1971	Pf Negative
2MS00201009	PF3D7_1125800-null-1o4	kelch domain-containing protein, putative	Ann	Swi Chaung	41	Male	3741	Pf Negative
2MS00201009	PF3D7_1129100-PV1-e1s1	parasitophorous vacuolar protein 1	Ann	Swi Chaung	41	Male	1400	Pf Negative
2MS00201009	PF3D7_1133100-null-e1s2	conserved Plasmodium protein, unknown function	Ann	Swi Chaung	41	Male	1346	Pf Negative
2MS00201009	PF3D7_1133200-null-e1s2	conserved Plasmodium protein, unknown function	Ann	Swi Chaung	41	Male	2830	Pf Negative
2MS00201009	PF3D7_1133400-AMA1-NA	apical membrane antigen 1	Ann	Swi Chaung	41	Male	947	Pf Negative
2MS00201009	PF3D7_1134500-null-s2	alpha/beta hydrolase, putative	Ann	Swi Chaung	41	Male	1524	Pf Negative
2MS00201009	PF3D7_1134700-RPA2-e2s2	DNA-directed RNA polymerase I subunit RPA2, putative	Ann	Swi Chaung	41	Male	1568	Pf Negative
2MS00201009	PF3D7_1138400-GCalpha-e1s4	guanylyl cyclase	Ann	Swi Chaung	41	Male	2729	Pf Negative
2MS00201009	PF3D7_1139300-ApiAP2-e2s3	AP2 domain transcription factor, putative	Ann	Swi Chaung	41	Male	2408	Pf Negative
2MS00201009	PF3D7_1140800-null-1	conserved Plasmodium protein, unknown function	Ann	Swi Chaung	41	Male	1526	Pf Negative
2MS00201009	PF3D7_1149000-Pf332-s1	antigen 332, DBL-like protein	Ann	Swi Chaung	41	Male	2345	Pf Negative
2MS00201009	PF3D7_1149000-Pf332-s4	antigen 332, DBL-like protein	Ann	Swi Chaung	41	Male	2143	Pf Negative
2MS00201009	PF3D7_1149000-Pf332-s6	antigen 332, DBL-like protein	Ann	Swi Chaung	41	Male	1695	Pf Negative
2MS00201009	PF3D7_1149200-RESA3-e2s1	ring-infected erythrocyte surface antigen	Ann	Swi Chaung	41	Male	1728	Pf Negative
2MS00201009	PF3D7_1149600-null-2	DnaJ protein, putative	Ann	Swi Chaung	41	Male	1386	Pf Negative
2MS00201009	PF3D7_1201500-null-1	GPN-loop GTPase, putative	Ann	Swi Chaung	41	Male	1483	Pf Negative
2MS00201009	PF3D7_1203700-NAPL-e3	nucleosome assembly protein	Ann	Swi Chaung	41	Male	2772	Pf Negative
2MS00201009	PF3D7_1208800-null-e1s1	zinc finger protein, putative	Ann	Swi Chaung	41	Male	2917	Pf Negative
2MS00201009	PF3D7_1209400-CIA1-e1s1	cytosolic iron-sulfur protein assembly protein 1, putative	Ann	Swi Chaung	41	Male	3058	Pf Negative
2MS00201009	PF3D7_1211200-null-e1s1	conserved Plasmodium protein, unknown function	Ann	Swi Chaung	41	Male	2477	Pf Negative
2MS00201009	PF3D7_1211900-ATP4-e1s1	non-SERCA-type Ca2+ -transporting P-ATPase	Ann	Swi Chaung	41	Male	1620	Pf Negative
2MS00201009	PF3D7_1215400-null-1	conserved Plasmodium protein, unknown function	Ann	Swi Chaung	41	Male	1673	Pf Negative
2MS00201009	PF3D7_1215900-SR10-1	serpentine receptor, putative	Ann	Swi Chaung	41	Male	1265	Pf Negative
2MS00201009	PF3D7_1216500-MDV1-e1s1	male development gene 1	Ann	Swi Chaung	41	Male	2249	Pf Negative
2MS00201009	PF3D7_1221600-null-1	protein TSSC1, putative	Ann	Swi Chaung	41	Male	1237	Pf Negative
2MS00201009	PF3D7_1221900-null-1	conserved Plasmodium membrane protein, unknown function	Ann	Swi Chaung	41	Male	2279	Pf Negative
2MS00201009	PF3D7_1233400-null-1o4	conserved Plasmodium membrane protein, unknown function	Ann	Swi Chaung	41	Male	1572	Pf Negative
2MS00201009	PF3D7_1236100-CARP-e2s1	clustered-asparagine-rich protein	Ann	Swi Chaung	41	Male	1644	Pf Negative
2MS00201009	PF3D7_1238800-ACS11-e1s1	acyl-CoA synthetase	Ann	Swi Chaung	41	Male	1522	Pf Negative
2MS00201009	PF3D7_1239700-FTSH1-e1s1	ATP-dependent zinc metalloprotease FTSH 1	Ann	Swi Chaung	41	Male	1286	Pf Negative
2MS00201009	PF3D7_1239800-null-s5	conserved Plasmodium protein, unknown function	Ann	Swi Chaung	41	Male	1913	Pf Negative
2MS00201009	PF3D7_1244100-null-e1s2	N-alpha-acetyltransferase 15, NatA auxiliary subunit, putative	Ann	Swi Chaung	41	Male	1597	Pf Negative
2MS00201009	PF3D7_1249800-THO2-e1s3	THO complex subunit 2, putative	Ann	Swi Chaung	41	Male	1792	Pf Negative
2MS00201009	PF3D7_1250600-null-NA	translation initiation factor eIF-2B subunit beta, putative	Ann	Swi Chaung	41	Male	1601	Pf Negative
2MS00201009	PF3D7_1252100-RON3-e8s2	rhoptry neck protein 3	Ann	Swi Chaung	41	Male	1415	Pf Negative
2MS00201009	PF3D7_1252700-PHISTb-2	Plasmodium exported protein (PHISTb), unknown function	Ann	Swi Chaung	41	Male	1535	Pf Negative
2MS00201009	PF3D7_1302000-PTP6-2	EMP1-trafficking protein	Ann	Swi Chaung	41	Male	1489	Pf Negative
2MS00201009	PF3D7_1302600-DOHH-1	deoxyhypusine hydroxylase	Ann	Swi Chaung	41	Male	1406	Pf Negative
2MS00201009	PF3D7_1311600-null-1	conserved Plasmodium protein, unknown function	Ann	Swi Chaung	41	Male	1309	Pf Negative
2MS00201009	PF3D7_1321100-null-e3s1	conserved Plasmodium protein, unknown function	Ann	Swi Chaung	41	Male	1865	Pf Negative
2MS00201009	PF3D7_1334800-MSRP2-1	MSP7-like protein	Ann	Swi Chaung	41	Male	1179	Pf Negative
2MS00201009	PF3D7_1335100-MSP7-NA	merozoite surface protein 7	Ann	Swi Chaung	41	Male	1844	Pf Negative
2MS00201009	PF3D7_1335300-RH2b-e1s1	reticulocyte binding protein 2 homologue b	Ann	Swi Chaung	41	Male	2184	Pf Negative
2MS00201009	PF3D7_1335300-RH2b-e1s2	reticulocyte binding protein 2 homologue b	Ann	Swi Chaung	41	Male	2176	Pf Negative
2MS00201009	PF3D7_1335600-null-e2	conserved Plasmodium protein, unknown function	Ann	Swi Chaung	41	Male	1547	Pf Negative
2MS00201009	PF3D7_1341600-GPI10-1	GPI mannosyltransferase 3	Ann	Swi Chaung	41	Male	1447	Pf Negative
2MS00201009	PF3D7_1346400-null-e1s1	VPS13 domain-containing protein, putative	Ann	Swi Chaung	41	Male	1980	Pf Negative
2MS00201009	PF3D7_1346400-null-e1s3	VPS13 domain-containing protein, putative	Ann	Swi Chaung	41	Male	1970	Pf Negative
2MS00201009	PF3D7_1346400-null-e1s4	VPS13 domain-containing protein, putative	Ann	Swi Chaung	41	Male	1874	Pf Negative
2MS00201009	PF3D7_1349600-null-2	conserved Plasmodium protein, unknown function	Ann	Swi Chaung	41	Male	1055	Pf Negative
2MS00201009	PF3D7_1352800-MON1-1o3	vacuolar fusion protein MON1, putative	Ann	Swi Chaung	41	Male	1606	Pf Negative
2MS00201009	PF3D7_1353100-null-e2s1	Plasmodium exported protein, unknown function	Ann	Swi Chaung	41	Male	1236	Pf Negative
2MS00201009	PF3D7_1364400-null-e1s1	conserved Plasmodium protein, unknown function	Ann	Swi Chaung	41	Male	1330	Pf Negative
2MS00201009	PF3D7_1366600-SRPR-alpha-NA	signal recognition particle receptor subunit alpha, putative	Ann	Swi Chaung	41	Male	1609	Pf Negative
2MS00201009	PF3D7_1401400-ETRAMP14-1	early transcribed membrane protein 14.1	Ann	Swi Chaung	41	Male	4695	Pf Negative
2MS00201009	PF3D7_1403200-null-e4s2	conserved Plasmodium protein, unknown function	Ann	Swi Chaung	41	Male	1521	Pf Negative
2MS00201009	PF3D7_1410400-RAP1-e1s1	rhoptry-associated protein 1	Ann	Swi Chaung	41	Male	3886	Pf Negative
2MS00201009	PF3D7_1411600-Obg1-1	GTP-binding protein Obg1	Ann	Swi Chaung	41	Male	1872	Pf Negative
2MS00201009	PF3D7_1417200-null-e1s4	NOT family protein, putative	Ann	Swi Chaung	41	Male	1461	Pf Negative
2MS00201009	PF3D7_1418100-LISP1-s3	liver specific protein 1, putative	Ann	Swi Chaung	41	Male	1660	Pf Negative
2MS00201009	PF3D7_1420700-P113-NA	surface protein P113	Ann	Swi Chaung	41	Male	11928	Pf Negative
2MS00201009	PF3D7_1433500-TOP2-e1s1	DNA topoisomerase 2	Ann	Swi Chaung	41	Male	1537	Pf Negative
2MS00201009	PF3D7_1434500-null-e2s4	dynein-related AAA-type ATPase, putative	Ann	Swi Chaung	41	Male	1415	Pf Negative
2MS00201009	PF3D7_1434500-null-e2s5	dynein-related AAA-type ATPase, putative	Ann	Swi Chaung	41	Male	969	Pf Negative
2MS00201009	PF3D7_1436300-PTEX150-e1s1	translocon component PTEX150	Ann	Swi Chaung	41	Male	1912	Pf Negative
2MS00201009	PF3D7_1436300-PTEX150-NA	translocon component PTEX150	Ann	Swi Chaung	41	Male	1575	Pf Negative
2MS00201009	PF3D7_1439100-null-e2s2	DEAD/DEAH box helicase, putative	Ann	Swi Chaung	41	Male	1756	Pf Negative
2MS00201009	PF3D7_1442900-SEC7-s2	protein transport protein SEC7, putative	Ann	Swi Chaung	41	Male	2113	Pf Negative
2MS00201009	PF3D7_1446700-null-NA	conserved Plasmodium protein, unknown function	Ann	Swi Chaung	41	Male	1395	Pf Negative
2MS00201009	PF3D7_1448000-UTP12-e2s2	U3 small nucleolar RNA-associated protein 12, putative	Ann	Swi Chaung	41	Male	1352	Pf Negative
2MS00201009	PF3D7_1448300-null-s1	conserved protein, unknown function	Ann	Swi Chaung	41	Male	1658	Pf Negative
2MS00201009	PF3D7_1448500-null-NA	conserved Plasmodium protein, unknown function	Ann	Swi Chaung	41	Male	1742	Pf Negative
2MS00201009	PF3D7_1448700-null-1	HSP20-like chaperone, putative	Ann	Swi Chaung	41	Male	1332	Pf Negative
2MS00201009	PF3D7_1452000-RON2-s1	rhoptry neck protein 2	Ann	Swi Chaung	41	Male	1527	Pf Negative
2MS00201009	PF3D7_1452000-RON2-s2	rhoptry neck protein 2	Ann	Swi Chaung	41	Male	1599	Pf Negative
2MS00201009	PF3D7_1465300-null-e1	ribonuclease Z, putative	Ann	Swi Chaung	41	Male	1677	Pf Negative
2MS00201009	PF3D7_1466300-RPN2-e1s1	26S proteasome regulatory subunit RPN2, putative	Ann	Swi Chaung	41	Male	1814	Pf Negative
2MS00201009	PF3D7_1466400-ApiAP2-e1s1	AP2 domain transcription factor AP2-EXP	Ann	Swi Chaung	41	Male	1521	Pf Negative
2MS00201009	PF3D7_1468100-null-e2s1	kelch domain-containing protein, putative	Ann	Swi Chaung	41	Male	2117	Pf Negative
2MS00201009	PF3D7_1473100-null-e2s1	GTPase-activating protein, putative	Ann	Swi Chaung	41	Male	1637	Pf Negative
2MS00201009	PF3D7_1476600-null-e2	Plasmodium exported protein, unknown function	Ann	Swi Chaung	41	Male	1633	Pf Negative
2MS00201009	PF3D7_1477500-PHISTb-2	Plasmodium exported protein (PHISTb), unknown function	Ann	Swi Chaung	41	Male	1573	Pf Negative
2MS00201015	NA-NoDNA-NA	NA	Ann	Swi Chaung	31	Male	4002.14285714286	Pf Positive
2MS00201015	PF3D7_0102200-RESA-e2s2	ring-infected erythrocyte surface antigen	Ann	Swi Chaung	31	Male	14551	Pf Positive
2MS00201015	PF3D7_0102500-EBA181-e1s2	erythrocyte binding antigen-181	Ann	Swi Chaung	31	Male	4447	Pf Positive
2MS00201015	PF3D7_0108300-ARP-s3	conserved Plasmodium protein, unknown function	Ann	Swi Chaung	31	Male	8883	Pf Positive
2MS00201015	PF3D7_0108700-PSOP24-e1s1	secreted ookinete protein, putative	Ann	Swi Chaung	31	Male	6383	Pf Positive
2MS00201015	PF3D7_0108700-PSOP24-e1s2	secreted ookinete protein, putative	Ann	Swi Chaung	31	Male	2699	Pf Positive
2MS00201015	PF3D7_0110500-null-e1s2	bromodomain protein, putative	Ann	Swi Chaung	31	Male	5158	Pf Positive
2MS00201015	PF3D7_0110500-null-e1s3	bromodomain protein, putative	Ann	Swi Chaung	31	Male	5708	Pf Positive
2MS00201015	PF3D7_0111000-null-e1s2	kinesin-8, putative	Ann	Swi Chaung	31	Male	4500	Pf Positive
2MS00201015	PF3D7_0200100-VAR-NA	erythrocyte membrane protein 1, PfEMP1	Ann	Swi Chaung	31	Male	4032	Pf Positive
2MS00201015	PF3D7_0205600-null-1	conserved Plasmodium protein, unknown function	Ann	Swi Chaung	31	Male	4404	Pf Positive
2MS00201015	PF3D7_0206800-MSP2-NA	merozoite surface protein 2	Ann	Swi Chaung	31	Male	17527	Pf Positive
2MS00201015	PF3D7_0206900-MSP5-1o2	merozoite surface protein 5	Ann	Swi Chaung	31	Male	4001	Pf Positive
2MS00201015	PF3D7_0206900-MSP5-e1	merozoite surface protein 5	Ann	Swi Chaung	31	Male	3085	Pf Positive
2MS00201015	PF3D7_0207000-MSP4-1o2	merozoite surface protein 4	Ann	Swi Chaung	31	Male	18728	Pf Positive
2MS00201015	PF3D7_0207000-MSP4-e1	merozoite surface protein 4	Ann	Swi Chaung	31	Male	16813	Pf Positive
2MS00201015	PF3D7_0207400-SERA7-2o4	serine repeat antigen 7	Ann	Swi Chaung	31	Male	3783	Pf Positive
2MS00201015	PF3D7_0207600-SERA5-e2s1	serine repeat antigen 5	Ann	Swi Chaung	31	Male	16106	Pf Positive
2MS00201015	PF3D7_0207700-SERA4-2o4	serine repeat antigen 4	Ann	Swi Chaung	31	Male	4802	Pf Positive
2MS00201015	PF3D7_0207800-SERA3-2o4	serine repeat antigen 3	Ann	Swi Chaung	31	Male	4522	Pf Positive
2MS00201015	PF3D7_0220000-LSA3-e2s1	liver stage antigen 3	Ann	Swi Chaung	31	Male	21908	Pf Positive
2MS00201015	PF3D7_0220000-LSA3-e2s2	liver stage antigen 3	Ann	Swi Chaung	31	Male	18117	Pf Positive
2MS00201015	PF3D7_0223300-null-NA	erythrocyte membrane protein 1 (PfEMP1), exon 2	Ann	Swi Chaung	31	Male	8898	Pf Positive
2MS00201015	PF3D7_0302500-CLAG3.1-e1s1	cytoadherence linked asexual protein 3.1	Ann	Swi Chaung	31	Male	3687	Pf Positive
2MS00201015	PF3D7_0302800-null-e1s1	RNA-binding protein, putative	Ann	Swi Chaung	31	Male	8712	Pf Positive
2MS00201015	PF3D7_0304600-CSP-NA	circumsporozoite (CS) protein	Ann	Swi Chaung	31	Male	5279	Pf Positive
2MS00201015	PF3D7_0305600-null-1	DNA-(apurinic or apyrimidinic site) lyase, putative	Ann	Swi Chaung	31	Male	3532	Pf Positive
2MS00201015	PF3D7_0306200-AHA1-5o5	activator of Hsp90 ATPase	Ann	Swi Chaung	31	Male	3947	Pf Positive
2MS00201015	PF3D7_0310300-null-e1s1	phosphoglycerate mutase, putative	Ann	Swi Chaung	31	Male	3989	Pf Positive
2MS00201015	PF3D7_0310500-DHX57-e1s3	ATP-dependent RNA helicase DHX57, putative	Ann	Swi Chaung	31	Male	5538	Pf Positive
2MS00201015	PF3D7_0313600-null-5o6	conserved Plasmodium protein, unknown function	Ann	Swi Chaung	31	Male	4316	Pf Positive
2MS00201015	PF3D7_0320500-Nico-1	nicotinamidase, putative	Ann	Swi Chaung	31	Male	4056	Pf Positive
2MS00201015	PF3D7_0323800-null-e2s1	conserved Plasmodium protein, unknown function	Ann	Swi Chaung	31	Male	3810	Pf Positive
2MS00201015	PF3D7_0402400-GEXP18-2	Plasmodium exported protein, unknown function	Ann	Swi Chaung	31	Male	9731	Pf Positive
2MS00201015	PF3D7_0404600-null-s5	conserved Plasmodium membrane protein, unknown function	Ann	Swi Chaung	31	Male	4449	Pf Positive
2MS00201015	PF3D7_0406200-Pfs16-NA	sexual stage-specific protein precursor	Ann	Swi Chaung	31	Male	16387	Pf Positive
2MS00201015	PF3D7_0407000-null-1	conserved Plasmodium protein, unknown function	Ann	Swi Chaung	31	Male	16249	Pf Positive
2MS00201015	PF3D7_0407700-null-e2s2	conserved Plasmodium protein, unknown function	Ann	Swi Chaung	31	Male	10783	Pf Positive
2MS00201015	PF3D7_0407700-null-NA	conserved Plasmodium protein, unknown function	Ann	Swi Chaung	31	Male	9929	Pf Positive
2MS00201015	PF3D7_0407800-null-e1s2	conserved Plasmodium protein, unknown function	Ann	Swi Chaung	31	Male	5394	Pf Positive
2MS00201015	PF3D7_0409300-null-NA	methyltransferase, putative	Ann	Swi Chaung	31	Male	3506	Pf Positive
2MS00201015	PF3D7_0412000-null-1	LITAF-like zinc finger protein, putative	Ann	Swi Chaung	31	Male	3624	Pf Positive
2MS00201015	PF3D7_0414700-null-1	GTP-binding protein, putative	Ann	Swi Chaung	31	Male	3704	Pf Positive
2MS00201015	PF3D7_0420700-VAR-e2s1	erythrocyte membrane protein 1, PfEMP1	Ann	Swi Chaung	31	Male	13841	Pf Positive
2MS00201015	PF3D7_0422100-null-NA	transmembrane emp24 domain-containing protein, putative	Ann	Swi Chaung	31	Male	13745	Pf Positive
2MS00201015	PF3D7_0423700-ETRAMP4-1	early transcribed membrane protein 4	Ann	Swi Chaung	31	Male	5918	Pf Positive
2MS00201015	PF3D7_0424100-RH5-2	reticulocyte binding protein homologue 5	Ann	Swi Chaung	31	Male	4004	Pf Positive
2MS00201015	PF3D7_0424800-null-2	Plasmodium exported protein (PHISTb), unknown function	Ann	Swi Chaung	31	Male	3851	Pf Positive
2MS00201015	PF3D7_0501100-HSP40-e3s1	heat shock protein 40, type II	Ann	Swi Chaung	31	Male	9712	Pf Positive
2MS00201015	PF3D7_0501100-HSP40-e4s1	heat shock protein 40, type II	Ann	Swi Chaung	31	Male	4992	Pf Positive
2MS00201015	PF3D7_0501200-PIESP2-e2	parasite-infected erythrocyte surface protein	Ann	Swi Chaung	31	Male	3917	Pf Positive
2MS00201015	PF3D7_0502400-MSP8-1	merozoite surface protein 8	Ann	Swi Chaung	31	Male	5643	Pf Positive
2MS00201015	PF3D7_0503900-null-2	conserved Plasmodium protein, unknown function	Ann	Swi Chaung	31	Male	5444	Pf Positive
2MS00201015	PF3D7_0511400-null-NA	conserved Plasmodium protein, unknown function	Ann	Swi Chaung	31	Male	3638	Pf Positive
2MS00201015	PF3D7_0511500-null-s3	RNA pseudouridylate synthase, putative	Ann	Swi Chaung	31	Male	4691	Pf Positive
2MS00201015	PF3D7_0513200-null-e2s3	conserved Plasmodium protein, unknown function	Ann	Swi Chaung	31	Male	4498	Pf Positive
2MS00201015	PF3D7_0527200-USP14-e2s1	ubiquitin carboxyl-terminal hydrolase 14	Ann	Swi Chaung	31	Male	7019	Pf Positive
2MS00201015	PF3D7_0532300-PHISTb-e2s1	Plasmodium exported protein (PHISTb), unknown function	Ann	Swi Chaung	31	Male	8956	Pf Positive
2MS00201015	PF3D7_0612600-NCS6-1	cytoplasmic tRNA 2-thiolation protein 1, putative	Ann	Swi Chaung	31	Male	4444	Pf Positive
2MS00201015	PF3D7_0615800-COG4-2o3	conserved oligomeric Golgi complex subunit 4, putative	Ann	Swi Chaung	31	Male	5441	Pf Positive
2MS00201015	PF3D7_0617400-VAR-s4	erythrocyte membrane protein 1, PfEMP1	Ann	Swi Chaung	31	Male	8452	Pf Positive
2MS00201015	PF3D7_0620400-MSP10-1	merozoite surface protein 10	Ann	Swi Chaung	31	Male	7354	Pf Positive
2MS00201015	PF3D7_0629700-SET1-s3	SET domain protein, putative	Ann	Swi Chaung	31	Male	4696	Pf Positive
2MS00201015	PF3D7_0629700-SET1-s5	SET domain protein, putative	Ann	Swi Chaung	31	Male	6646	Pf Positive
2MS00201015	PF3D7_0701900-null-e2s1	Plasmodium exported protein, unknown function	Ann	Swi Chaung	31	Male	4165	Pf Positive
2MS00201015	PF3D7_0702300-STARP-2	sporozoite threonine and asparagine-rich protein	Ann	Swi Chaung	31	Male	18083	Pf Positive
2MS00201015	PF3D7_0702300-STARP-e2	sporozoite threonine and asparagine-rich protein	Ann	Swi Chaung	31	Male	18685	Pf Positive
2MS00201015	PF3D7_0704300-null-s1	conserved Plasmodium membrane protein, unknown function	Ann	Swi Chaung	31	Male	3712	Pf Positive
2MS00201015	PF3D7_0705000-null-e1s2	mRNA cap guanine-N7 methyltransferase, putative	Ann	Swi Chaung	31	Male	6235	Pf Positive
2MS00201015	PF3D7_0706100-null-3o8	conserved Plasmodium protein, unknown function	Ann	Swi Chaung	31	Male	3466	Pf Positive
2MS00201015	PF3D7_0706100-null-NA	conserved Plasmodium protein, unknown function	Ann	Swi Chaung	31	Male	4189	Pf Positive
2MS00201015	PF3D7_0707700-null-1	E3 ubiquitin-protein ligase, putative	Ann	Swi Chaung	31	Male	4794	Pf Positive
2MS00201015	PF3D7_0709900-null-e2	conserved protein, unknown function	Ann	Swi Chaung	31	Male	4170	Pf Positive
2MS00201015	PF3D7_0711700-VAR-e2s1	erythrocyte membrane protein 1, PfEMP1	Ann	Swi Chaung	31	Male	3720	Pf Positive
2MS00201015	PF3D7_0713900-null-e1s3	conserved Plasmodium protein, unknown function	Ann	Swi Chaung	31	Male	6134	Pf Positive
2MS00201015	PF3D7_0713900-null-e1s4	conserved Plasmodium protein, unknown function	Ann	Swi Chaung	31	Male	6271	Pf Positive
2MS00201015	PF3D7_0713900-null-NA	conserved Plasmodium protein, unknown function	Ann	Swi Chaung	31	Male	21142	Pf Positive
2MS00201015	PF3D7_0714500-null-1	transcription elongation factor s-II, putative	Ann	Swi Chaung	31	Male	4609	Pf Positive
2MS00201015	PF3D7_0716300-null-e1s1	conserved protein, unknown function	Ann	Swi Chaung	31	Male	19020	Pf Positive
2MS00201015	PF3D7_0725100-null-e1s1	conserved Plasmodium membrane protein, unknown function	Ann	Swi Chaung	31	Male	4929	Pf Positive
2MS00201015	PF3D7_0726600-null-1o2	conserved Plasmodium protein, unknown function	Ann	Swi Chaung	31	Male	4415	Pf Positive
2MS00201015	PF3D7_0730300-ApiAP2-e1s2	AP2 domain transcription factor AP2-L, putative	Ann	Swi Chaung	31	Male	11383	Pf Positive
2MS00201015	PF3D7_0731500-EBA175-s2	erythrocyte binding antigen-175	Ann	Swi Chaung	31	Male	5784	Pf Positive
2MS00201015	PF3D7_0800200-VAR-e2s1	erythrocyte membrane protein 1, PfEMP1	Ann	Swi Chaung	31	Male	17149	Pf Positive
2MS00201015	PF3D7_0800300-VAR-e2s1	erythrocyte membrane protein 1, PfEMP1	Ann	Swi Chaung	31	Male	6617	Pf Positive
2MS00201015	PF3D7_0801000-PHISTc-e2s1	Plasmodium exported protein (PHISTc), unknown function	Ann	Swi Chaung	31	Male	17992	Pf Positive
2MS00201015	PF3D7_0801000-PHISTc-e2s2	Plasmodium exported protein (PHISTc), unknown function	Ann	Swi Chaung	31	Male	6351	Pf Positive
2MS00201015	PF3D7_0801800-null-NA	mannose-6-phosphate isomerase, putative	Ann	Swi Chaung	31	Male	8932	Pf Positive
2MS00201015	PF3D7_0804500-null-e2s3	conserved Plasmodium membrane protein, unknown function	Ann	Swi Chaung	31	Male	4162	Pf Positive
2MS00201015	PF3D7_0808200-PMX-e1s1	plasmepsin X	Ann	Swi Chaung	31	Male	5110	Pf Positive
2MS00201015	PF3D7_0808600-VAR-e2s1	erythrocyte membrane protein 1, PfEMP1	Ann	Swi Chaung	31	Male	11876	Pf Positive
2MS00201015	PF3D7_0809200-pfa55-14-e1s2	asparagine-rich antigen Pfa55-14	Ann	Swi Chaung	31	Male	4383	Pf Positive
2MS00201015	PF3D7_0818900-HSP70-NA	heat shock protein 70	Ann	Swi Chaung	31	Male	4220	Pf Positive
2MS00201015	PF3D7_0823300-GCN5-e1s1	histone acetyltransferase GCN5	Ann	Swi Chaung	31	Male	5556	Pf Positive
2MS00201015	PF3D7_0823300-GCN5-NA	histone acetyltransferase GCN5	Ann	Swi Chaung	31	Male	17534	Pf Positive
2MS00201015	PF3D7_0825700-CryPH-1	crystalloid-specific PH domain-containing protein, putative	Ann	Swi Chaung	31	Male	6587	Pf Positive
2MS00201015	PF3D7_0826100-HEUL-s1	HECT-like E3 ubiquitin ligase, putative	Ann	Swi Chaung	31	Male	4710	Pf Positive
2MS00201015	PF3D7_0826100-HEUL-s8	HECT-like E3 ubiquitin ligase, putative	Ann	Swi Chaung	31	Male	5027	Pf Positive
2MS00201015	PF3D7_0827600-null-2	conserved Plasmodium protein, unknown function	Ann	Swi Chaung	31	Male	8837	Pf Positive
2MS00201015	PF3D7_0827800-SET3-e1s3	SET domain protein, putative	Ann	Swi Chaung	31	Male	3920	Pf Positive
2MS00201015	PF3D7_0830600-PHISTc-2	Plasmodium exported protein (PHISTc), unknown function	Ann	Swi Chaung	31	Male	6984	Pf Positive
2MS00201015	PF3D7_0832300-null-2	Plasmodium exported protein (PHISTa-like), unknown function	Ann	Swi Chaung	31	Male	5619	Pf Positive
2MS00201015	PF3D7_0902200-FIKK9.3-2o3	serine/threonine protein kinase, FIKK family	Ann	Swi Chaung	31	Male	4244	Pf Positive
2MS00201015	PF3D7_0902200-FIKK9.3-NA	serine/threonine protein kinase, FIKK family	Ann	Swi Chaung	31	Male	3817	Pf Positive
2MS00201015	PF3D7_0903500-NUP138-e1s1	nucleoporin NUP138, putative	Ann	Swi Chaung	31	Male	8551	Pf Positive
2MS00201015	PF3D7_0904900-CuTP-e1s1	copper-transporting ATPase	Ann	Swi Chaung	31	Male	3611	Pf Positive
2MS00201015	PF3D7_0904900-CuTP-e1s2	copper-transporting ATPase	Ann	Swi Chaung	31	Male	4931	Pf Positive
2MS00201015	PF3D7_0905400-RhopH3-e7s1	high molecular weight rhoptry protein 3	Ann	Swi Chaung	31	Male	14321	Pf Positive
2MS00201015	PF3D7_0906200-null-1	conserved Plasmodium protein, unknown function	Ann	Swi Chaung	31	Male	4949	Pf Positive
2MS00201015	PF3D7_0908800-null-1o2	mitochondrial carrier protein, putative	Ann	Swi Chaung	31	Male	4259	Pf Positive
2MS00201015	PF3D7_0909500-SPM1-NA	subpellicular microtubule protein 1, putative	Ann	Swi Chaung	31	Male	4189	Pf Positive
2MS00201015	PF3D7_0911300-CRMP1-e1s2	cysteine repeat modular protein 1	Ann	Swi Chaung	31	Male	4914	Pf Positive
2MS00201015	PF3D7_0911900-ICP-2	falstatin	Ann	Swi Chaung	31	Male	3518	Pf Positive
2MS00201015	PF3D7_0911900-ICP-e2	falstatin	Ann	Swi Chaung	31	Male	3262	Pf Positive
2MS00201015	PF3D7_0920700-null-1	CRAL/TRIO domain-containing protein, putative	Ann	Swi Chaung	31	Male	4094	Pf Positive
2MS00201015	PF3D7_0929000-TAF7-e2	transcription initiation factor TFIID subunit 7, putative	Ann	Swi Chaung	31	Male	5797	Pf Positive
2MS00201015	PF3D7_0930300-MSP1-s1	merozoite surface protein 1	Ann	Swi Chaung	31	Male	3629	Pf Positive
2MS00201015	PF3D7_0930300-MSP1-s2	merozoite surface protein 1	Ann	Swi Chaung	31	Male	18230	Pf Positive
2MS00201015	PF3D7_0935900-REX1-e2s1	ring-exported protein 1	Ann	Swi Chaung	31	Male	20964	Pf Positive
2MS00201015	PF3D7_0935900-REX1-NA	ring-exported protein 1	Ann	Swi Chaung	31	Male	17635	Pf Positive
2MS00201015	PF3D7_0936300-REX3-2	ring-exported protein 3	Ann	Swi Chaung	31	Male	9180	Pf Positive
2MS00201015	PF3D7_0936600-GEXP5-2	gametocyte exported protein 5	Ann	Swi Chaung	31	Male	6376	Pf Positive
2MS00201015	PF3D7_1001300-PHISTa-2	Plasmodium exported protein (PHISTa), unknown function	Ann	Swi Chaung	31	Male	5419	Pf Positive
2MS00201015	PF3D7_1001500-ETRAMP10-1	early transcribed membrane protein 10.1	Ann	Swi Chaung	31	Male	16262	Pf Positive
2MS00201015	PF3D7_1002000-HYP2-2	Plasmodium exported protein (hyp2), unknown function	Ann	Swi Chaung	31	Male	2928	Pf Positive
2MS00201015	PF3D7_1002100-PTP5-2	EMP1-trafficking protein	Ann	Swi Chaung	31	Male	12103	Pf Positive
2MS00201015	PF3D7_1003800-EFTUD2-e1s2	U5 small nuclear ribonucleoprotein component, putative	Ann	Swi Chaung	31	Male	6632	Pf Positive
2MS00201015	PF3D7_1007700-AP2-I-e1s2	AP2 domain transcription factor AP2-I	Ann	Swi Chaung	31	Male	6633	Pf Positive
2MS00201015	PF3D7_1008100-null-s1	zinc finger protein, putative	Ann	Swi Chaung	31	Male	5240	Pf Positive
2MS00201015	PF3D7_1008100-null-s3	zinc finger protein, putative	Ann	Swi Chaung	31	Male	3341	Pf Positive
2MS00201015	PF3D7_1009500-null-e3	metalloprotease, putative	Ann	Swi Chaung	31	Male	3612	Pf Positive
2MS00201015	PF3D7_1012700-NIF4-e1s2	NLI interacting factor-like phosphatase, putative	Ann	Swi Chaung	31	Male	3584	Pf Positive
2MS00201015	PF3D7_1014100-MSA180-NA	merozoite surface protein MSA180, putative	Ann	Swi Chaung	31	Male	5691	Pf Positive
2MS00201015	PF3D7_1014100-MSA180-s1	merozoite surface protein MSA180, putative	Ann	Swi Chaung	31	Male	18974	Pf Positive
2MS00201015	PF3D7_1014100-MSA180-s2	merozoite surface protein MSA180, putative	Ann	Swi Chaung	31	Male	5109	Pf Positive
2MS00201015	PF3D7_1014600-ADA2-e1s2	transcriptional coactivator ADA2	Ann	Swi Chaung	31	Male	3290	Pf Positive
2MS00201015	PF3D7_1016500-PHISTc-e1s1	Plasmodium exported protein (PHISTc), unknown function	Ann	Swi Chaung	31	Male	4058	Pf Positive
2MS00201015	PF3D7_1016600-PHISTc-NA	Plasmodium exported protein (PHISTc), unknown function	Ann	Swi Chaung	31	Male	7091	Pf Positive
2MS00201015	PF3D7_1017100-RON12-1	rhoptry neck protein 12	Ann	Swi Chaung	31	Male	7132	Pf Positive
2MS00201015	PF3D7_1018300-null-NA	peptidase, putative	Ann	Swi Chaung	31	Male	17047	Pf Positive
2MS00201015	PF3D7_1021700-null-e1s2	conserved Plasmodium membrane protein, unknown function	Ann	Swi Chaung	31	Male	7645	Pf Positive
2MS00201015	PF3D7_1022000-null-e2	RNA-binding protein, putative	Ann	Swi Chaung	31	Male	10857	Pf Positive
2MS00201015	PF3D7_1023100-null-e1s4	dynein heavy chain, putative	Ann	Swi Chaung	31	Male	7945	Pf Positive
2MS00201015	PF3D7_1023100-null-NA	dynein heavy chain, putative	Ann	Swi Chaung	31	Male	13164	Pf Positive
2MS00201015	PF3D7_1024800-EXP3-e2s2	exported protein 3	Ann	Swi Chaung	31	Male	4502	Pf Positive
2MS00201015	PF3D7_1028700-MTRAP-1	merozoite TRAP-like protein	Ann	Swi Chaung	31	Male	9612	Pf Positive
2MS00201015	PF3D7_1033100-AdoMetDC/ODC-s2	S-adenosylmethionine decarboxylase/ornithine decarboxylase	Ann	Swi Chaung	31	Male	11120	Pf Positive
2MS00201015	PF3D7_1033200-ETRAMP10.2-e1s1	early transcribed membrane protein 10.2	Ann	Swi Chaung	31	Male	8257	Pf Positive
2MS00201015	PF3D7_1035200-S-antigen-NA	S-antigen	Ann	Swi Chaung	31	Male	6435	Pf Positive
2MS00201015	PF3D7_1035600-H101-1	merozoite surface protein	Ann	Swi Chaung	31	Male	6834	Pf Positive
2MS00201015	PF3D7_1035700-DBLMSP-e1s1	duffy binding-like merozoite surface protein	Ann	Swi Chaung	31	Male	7705	Pf Positive
2MS00201015	PF3D7_1035900-M566-1	probable protein, unknown function	Ann	Swi Chaung	31	Male	17126	Pf Positive
2MS00201015	PF3D7_1036000-MSP11-1	merozoite surface protein 11	Ann	Swi Chaung	31	Male	9092	Pf Positive
2MS00201015	PF3D7_1036300-DBLMSP2-1	duffy binding-like merozoite surface protein 2	Ann	Swi Chaung	31	Male	14991	Pf Positive
2MS00201015	PF3D7_1036400-LSA1-1o2	liver stage antigen 1	Ann	Swi Chaung	31	Male	8862	Pf Positive
2MS00201015	PF3D7_1036400-LSA1-e1	liver stage antigen 1	Ann	Swi Chaung	31	Male	8260	Pf Positive
2MS00201015	PF3D7_1036400-LSA1-e2s1	liver stage antigen 1	Ann	Swi Chaung	31	Male	4251	Pf Positive
2MS00201015	PF3D7_1036400-LSA1-e2s2	liver stage antigen 1	Ann	Swi Chaung	31	Male	4527	Pf Positive
2MS00201015	PF3D7_1100200-VAR-NA	erythrocyte membrane protein 1, PfEMP1	Ann	Swi Chaung	31	Male	3730	Pf Positive
2MS00201015	PF3D7_1100800-MC-2TM-2	Pfmc-2TM Maurer's cleft two transmembrane protein	Ann	Swi Chaung	31	Male	7502	Pf Positive
2MS00201015	PF3D7_1102500-GEXP02-e2s1	Plasmodium exported protein (PHISTb), unknown function	Ann	Swi Chaung	31	Male	4183	Pf Positive
2MS00201015	PF3D7_1106300-null-2o6	exonuclease, putative	Ann	Swi Chaung	31	Male	14661	Pf Positive
2MS00201015	PF3D7_1110100-null-3	conserved Plasmodium protein, unknown function	Ann	Swi Chaung	31	Male	4499	Pf Positive
2MS00201015	PF3D7_1121800-null-s1	peptidase M16, putative	Ann	Swi Chaung	31	Male	6248	Pf Positive
2MS00201015	PF3D7_1121800-null-s3	peptidase M16, putative	Ann	Swi Chaung	31	Male	4436	Pf Positive
2MS00201015	PF3D7_1122900-null-e2s2	dynein heavy chain, putative	Ann	Swi Chaung	31	Male	3823	Pf Positive
2MS00201015	PF3D7_1122900-null-e2s5	dynein heavy chain, putative	Ann	Swi Chaung	31	Male	12123	Pf Positive
2MS00201015	PF3D7_1123400-null-e1	translation elongation factor EF-1, subunit alpha, putative	Ann	Swi Chaung	31	Male	3496	Pf Positive
2MS00201015	PF3D7_1125800-null-1o4	kelch domain-containing protein, putative	Ann	Swi Chaung	31	Male	3647	Pf Positive
2MS00201015	PF3D7_1129100-PV1-e1s1	parasitophorous vacuolar protein 1	Ann	Swi Chaung	31	Male	3606	Pf Positive
2MS00201015	PF3D7_1133100-null-e1s2	conserved Plasmodium protein, unknown function	Ann	Swi Chaung	31	Male	5221	Pf Positive
2MS00201015	PF3D7_1133200-null-e1s2	conserved Plasmodium protein, unknown function	Ann	Swi Chaung	31	Male	10927	Pf Positive
2MS00201015	PF3D7_1133400-AMA1-NA	apical membrane antigen 1	Ann	Swi Chaung	31	Male	4711	Pf Positive
2MS00201015	PF3D7_1134500-null-s2	alpha/beta hydrolase, putative	Ann	Swi Chaung	31	Male	5161	Pf Positive
2MS00201015	PF3D7_1134700-RPA2-e2s2	DNA-directed RNA polymerase I subunit RPA2, putative	Ann	Swi Chaung	31	Male	4142	Pf Positive
2MS00201015	PF3D7_1138400-GCalpha-e1s4	guanylyl cyclase	Ann	Swi Chaung	31	Male	9512	Pf Positive
2MS00201015	PF3D7_1139300-ApiAP2-e2s3	AP2 domain transcription factor, putative	Ann	Swi Chaung	31	Male	5604	Pf Positive
2MS00201015	PF3D7_1140800-null-1	conserved Plasmodium protein, unknown function	Ann	Swi Chaung	31	Male	4611	Pf Positive
2MS00201015	PF3D7_1149000-Pf332-s1	antigen 332, DBL-like protein	Ann	Swi Chaung	31	Male	15184	Pf Positive
2MS00201015	PF3D7_1149000-Pf332-s4	antigen 332, DBL-like protein	Ann	Swi Chaung	31	Male	17157	Pf Positive
2MS00201015	PF3D7_1149000-Pf332-s6	antigen 332, DBL-like protein	Ann	Swi Chaung	31	Male	7827	Pf Positive
2MS00201015	PF3D7_1149200-RESA3-e2s1	ring-infected erythrocyte surface antigen	Ann	Swi Chaung	31	Male	4644	Pf Positive
2MS00201015	PF3D7_1149600-null-2	DnaJ protein, putative	Ann	Swi Chaung	31	Male	6104	Pf Positive
2MS00201015	PF3D7_1201500-null-1	GPN-loop GTPase, putative	Ann	Swi Chaung	31	Male	7456	Pf Positive
2MS00201015	PF3D7_1203700-NAPL-e3	nucleosome assembly protein	Ann	Swi Chaung	31	Male	15666	Pf Positive
2MS00201015	PF3D7_1208800-null-e1s1	zinc finger protein, putative	Ann	Swi Chaung	31	Male	5521	Pf Positive
2MS00201015	PF3D7_1209400-CIA1-e1s1	cytosolic iron-sulfur protein assembly protein 1, putative	Ann	Swi Chaung	31	Male	8120	Pf Positive
2MS00201015	PF3D7_1211200-null-e1s1	conserved Plasmodium protein, unknown function	Ann	Swi Chaung	31	Male	7910	Pf Positive
2MS00201015	PF3D7_1211900-ATP4-e1s1	non-SERCA-type Ca2+ -transporting P-ATPase	Ann	Swi Chaung	31	Male	4694	Pf Positive
2MS00201015	PF3D7_1215400-null-1	conserved Plasmodium protein, unknown function	Ann	Swi Chaung	31	Male	4044	Pf Positive
2MS00201015	PF3D7_1215900-SR10-1	serpentine receptor, putative	Ann	Swi Chaung	31	Male	3313	Pf Positive
2MS00201015	PF3D7_1216500-MDV1-e1s1	male development gene 1	Ann	Swi Chaung	31	Male	3389	Pf Positive
2MS00201015	PF3D7_1221600-null-1	protein TSSC1, putative	Ann	Swi Chaung	31	Male	4811	Pf Positive
2MS00201015	PF3D7_1221900-null-1	conserved Plasmodium membrane protein, unknown function	Ann	Swi Chaung	31	Male	6786	Pf Positive
2MS00201015	PF3D7_1233400-null-1o4	conserved Plasmodium membrane protein, unknown function	Ann	Swi Chaung	31	Male	4802	Pf Positive
2MS00201015	PF3D7_1236100-CARP-e2s1	clustered-asparagine-rich protein	Ann	Swi Chaung	31	Male	4480	Pf Positive
2MS00201015	PF3D7_1238800-ACS11-e1s1	acyl-CoA synthetase	Ann	Swi Chaung	31	Male	3848	Pf Positive
2MS00201015	PF3D7_1239700-FTSH1-e1s1	ATP-dependent zinc metalloprotease FTSH 1	Ann	Swi Chaung	31	Male	7326	Pf Positive
2MS00201015	PF3D7_1239800-null-s5	conserved Plasmodium protein, unknown function	Ann	Swi Chaung	31	Male	4802	Pf Positive
2MS00201015	PF3D7_1244100-null-e1s2	N-alpha-acetyltransferase 15, NatA auxiliary subunit, putative	Ann	Swi Chaung	31	Male	7924	Pf Positive
2MS00201015	PF3D7_1249800-THO2-e1s3	THO complex subunit 2, putative	Ann	Swi Chaung	31	Male	5360	Pf Positive
2MS00201015	PF3D7_1250600-null-NA	translation initiation factor eIF-2B subunit beta, putative	Ann	Swi Chaung	31	Male	4865	Pf Positive
2MS00201015	PF3D7_1252100-RON3-e8s2	rhoptry neck protein 3	Ann	Swi Chaung	31	Male	3515	Pf Positive
2MS00201015	PF3D7_1252700-PHISTb-2	Plasmodium exported protein (PHISTb), unknown function	Ann	Swi Chaung	31	Male	2815	Pf Positive
2MS00201015	PF3D7_1302000-PTP6-2	EMP1-trafficking protein	Ann	Swi Chaung	31	Male	6168	Pf Positive
2MS00201015	PF3D7_1302600-DOHH-1	deoxyhypusine hydroxylase	Ann	Swi Chaung	31	Male	4284	Pf Positive
2MS00201015	PF3D7_1311600-null-1	conserved Plasmodium protein, unknown function	Ann	Swi Chaung	31	Male	3204	Pf Positive
2MS00201015	PF3D7_1321100-null-e3s1	conserved Plasmodium protein, unknown function	Ann	Swi Chaung	31	Male	10225	Pf Positive
2MS00201015	PF3D7_1334800-MSRP2-1	MSP7-like protein	Ann	Swi Chaung	31	Male	4699	Pf Positive
2MS00201015	PF3D7_1335100-MSP7-NA	merozoite surface protein 7	Ann	Swi Chaung	31	Male	14997	Pf Positive
2MS00201015	PF3D7_1335300-RH2b-e1s1	reticulocyte binding protein 2 homologue b	Ann	Swi Chaung	31	Male	7010	Pf Positive
2MS00201015	PF3D7_1335300-RH2b-e1s2	reticulocyte binding protein 2 homologue b	Ann	Swi Chaung	31	Male	8416	Pf Positive
2MS00201015	PF3D7_1335600-null-e2	conserved Plasmodium protein, unknown function	Ann	Swi Chaung	31	Male	4539	Pf Positive
2MS00201015	PF3D7_1341600-GPI10-1	GPI mannosyltransferase 3	Ann	Swi Chaung	31	Male	3990	Pf Positive
2MS00201015	PF3D7_1346400-null-e1s1	VPS13 domain-containing protein, putative	Ann	Swi Chaung	31	Male	12528	Pf Positive
2MS00201015	PF3D7_1346400-null-e1s3	VPS13 domain-containing protein, putative	Ann	Swi Chaung	31	Male	10267	Pf Positive
2MS00201015	PF3D7_1346400-null-e1s4	VPS13 domain-containing protein, putative	Ann	Swi Chaung	31	Male	11774	Pf Positive
2MS00201015	PF3D7_1349600-null-2	conserved Plasmodium protein, unknown function	Ann	Swi Chaung	31	Male	6523	Pf Positive
2MS00201015	PF3D7_1352800-MON1-1o3	vacuolar fusion protein MON1, putative	Ann	Swi Chaung	31	Male	3875	Pf Positive
2MS00201015	PF3D7_1353100-null-e2s1	Plasmodium exported protein, unknown function	Ann	Swi Chaung	31	Male	3959	Pf Positive
2MS00201015	PF3D7_1364400-null-e1s1	conserved Plasmodium protein, unknown function	Ann	Swi Chaung	31	Male	4355	Pf Positive
2MS00201015	PF3D7_1366600-SRPR-alpha-NA	signal recognition particle receptor subunit alpha, putative	Ann	Swi Chaung	31	Male	9232	Pf Positive
2MS00201015	PF3D7_1401400-ETRAMP14-1	early transcribed membrane protein 14.1	Ann	Swi Chaung	31	Male	10291	Pf Positive
2MS00201015	PF3D7_1403200-null-e4s2	conserved Plasmodium protein, unknown function	Ann	Swi Chaung	31	Male	7090	Pf Positive
2MS00201015	PF3D7_1410400-RAP1-e1s1	rhoptry-associated protein 1	Ann	Swi Chaung	31	Male	16723	Pf Positive
2MS00201015	PF3D7_1411600-Obg1-1	GTP-binding protein Obg1	Ann	Swi Chaung	31	Male	6164	Pf Positive
2MS00201015	PF3D7_1417200-null-e1s4	NOT family protein, putative	Ann	Swi Chaung	31	Male	5089	Pf Positive
2MS00201015	PF3D7_1418100-LISP1-s3	liver specific protein 1, putative	Ann	Swi Chaung	31	Male	4898	Pf Positive
2MS00201015	PF3D7_1420700-P113-NA	surface protein P113	Ann	Swi Chaung	31	Male	19577	Pf Positive
2MS00201015	PF3D7_1433500-TOP2-e1s1	DNA topoisomerase 2	Ann	Swi Chaung	31	Male	7494	Pf Positive
2MS00201015	PF3D7_1434500-null-e2s4	dynein-related AAA-type ATPase, putative	Ann	Swi Chaung	31	Male	5216	Pf Positive
2MS00201015	PF3D7_1434500-null-e2s5	dynein-related AAA-type ATPase, putative	Ann	Swi Chaung	31	Male	5078	Pf Positive
2MS00201015	PF3D7_1436300-PTEX150-e1s1	translocon component PTEX150	Ann	Swi Chaung	31	Male	8610	Pf Positive
2MS00201015	PF3D7_1436300-PTEX150-NA	translocon component PTEX150	Ann	Swi Chaung	31	Male	4121	Pf Positive
2MS00201015	PF3D7_1439100-null-e2s2	DEAD/DEAH box helicase, putative	Ann	Swi Chaung	31	Male	8706	Pf Positive
2MS00201015	PF3D7_1442900-SEC7-s2	protein transport protein SEC7, putative	Ann	Swi Chaung	31	Male	13065	Pf Positive
2MS00201015	PF3D7_1446700-null-NA	conserved Plasmodium protein, unknown function	Ann	Swi Chaung	31	Male	3594	Pf Positive
2MS00201015	PF3D7_1448000-UTP12-e2s2	U3 small nucleolar RNA-associated protein 12, putative	Ann	Swi Chaung	31	Male	4859	Pf Positive
2MS00201015	PF3D7_1448300-null-s1	conserved protein, unknown function	Ann	Swi Chaung	31	Male	4052	Pf Positive
2MS00201015	PF3D7_1448500-null-NA	conserved Plasmodium protein, unknown function	Ann	Swi Chaung	31	Male	5873	Pf Positive
2MS00201015	PF3D7_1448700-null-1	HSP20-like chaperone, putative	Ann	Swi Chaung	31	Male	5879	Pf Positive
2MS00201015	PF3D7_1452000-RON2-s1	rhoptry neck protein 2	Ann	Swi Chaung	31	Male	15457	Pf Positive
2MS00201015	PF3D7_1452000-RON2-s2	rhoptry neck protein 2	Ann	Swi Chaung	31	Male	4037	Pf Positive
2MS00201015	PF3D7_1465300-null-e1	ribonuclease Z, putative	Ann	Swi Chaung	31	Male	3865	Pf Positive
2MS00201015	PF3D7_1466300-RPN2-e1s1	26S proteasome regulatory subunit RPN2, putative	Ann	Swi Chaung	31	Male	5341	Pf Positive
2MS00201015	PF3D7_1466400-ApiAP2-e1s1	AP2 domain transcription factor AP2-EXP	Ann	Swi Chaung	31	Male	4812	Pf Positive
2MS00201015	PF3D7_1468100-null-e2s1	kelch domain-containing protein, putative	Ann	Swi Chaung	31	Male	5340	Pf Positive
2MS00201015	PF3D7_1473100-null-e2s1	GTPase-activating protein, putative	Ann	Swi Chaung	31	Male	4117	Pf Positive
2MS00201015	PF3D7_1476600-null-e2	Plasmodium exported protein, unknown function	Ann	Swi Chaung	31	Male	7584	Pf Positive
2MS00201015	PF3D7_1477500-PHISTb-2	Plasmodium exported protein (PHISTb), unknown function	Ann	Swi Chaung	31	Male	3920	Pf Positive
2MS00201026	NA-NoDNA-NA	NA	Ann	Swi Chaung	43	Male	1430.57142857143	Pf Negative
2MS00201026	PF3D7_0102200-RESA-e2s2	ring-infected erythrocyte surface antigen	Ann	Swi Chaung	43	Male	14659	Pf Negative
2MS00201026	PF3D7_0102500-EBA181-e1s2	erythrocyte binding antigen-181	Ann	Swi Chaung	43	Male	2517	Pf Negative
2MS00201026	PF3D7_0108300-ARP-s3	conserved Plasmodium protein, unknown function	Ann	Swi Chaung	43	Male	2989	Pf Negative
2MS00201026	PF3D7_0108700-PSOP24-e1s1	secreted ookinete protein, putative	Ann	Swi Chaung	43	Male	6110	Pf Negative
2MS00201026	PF3D7_0108700-PSOP24-e1s2	secreted ookinete protein, putative	Ann	Swi Chaung	43	Male	1322	Pf Negative
2MS00201026	PF3D7_0110500-null-e1s2	bromodomain protein, putative	Ann	Swi Chaung	43	Male	2000	Pf Negative
2MS00201026	PF3D7_0110500-null-e1s3	bromodomain protein, putative	Ann	Swi Chaung	43	Male	2268	Pf Negative
2MS00201026	PF3D7_0111000-null-e1s2	kinesin-8, putative	Ann	Swi Chaung	43	Male	1966	Pf Negative
2MS00201026	PF3D7_0200100-VAR-NA	erythrocyte membrane protein 1, PfEMP1	Ann	Swi Chaung	43	Male	1729	Pf Negative
2MS00201026	PF3D7_0205600-null-1	conserved Plasmodium protein, unknown function	Ann	Swi Chaung	43	Male	1818	Pf Negative
2MS00201026	PF3D7_0206800-MSP2-NA	merozoite surface protein 2	Ann	Swi Chaung	43	Male	18806	Pf Negative
2MS00201026	PF3D7_0206900-MSP5-1o2	merozoite surface protein 5	Ann	Swi Chaung	43	Male	1936	Pf Negative
2MS00201026	PF3D7_0206900-MSP5-e1	merozoite surface protein 5	Ann	Swi Chaung	43	Male	2258	Pf Negative
2MS00201026	PF3D7_0207000-MSP4-1o2	merozoite surface protein 4	Ann	Swi Chaung	43	Male	7001	Pf Negative
2MS00201026	PF3D7_0207000-MSP4-e1	merozoite surface protein 4	Ann	Swi Chaung	43	Male	5093	Pf Negative
2MS00201026	PF3D7_0207400-SERA7-2o4	serine repeat antigen 7	Ann	Swi Chaung	43	Male	1558	Pf Negative
2MS00201026	PF3D7_0207600-SERA5-e2s1	serine repeat antigen 5	Ann	Swi Chaung	43	Male	2125	Pf Negative
2MS00201026	PF3D7_0207700-SERA4-2o4	serine repeat antigen 4	Ann	Swi Chaung	43	Male	7650	Pf Negative
2MS00201026	PF3D7_0207800-SERA3-2o4	serine repeat antigen 3	Ann	Swi Chaung	43	Male	1347	Pf Negative
2MS00201026	PF3D7_0220000-LSA3-e2s1	liver stage antigen 3	Ann	Swi Chaung	43	Male	20624	Pf Negative
2MS00201026	PF3D7_0220000-LSA3-e2s2	liver stage antigen 3	Ann	Swi Chaung	43	Male	5332.5	Pf Negative
2MS00201026	PF3D7_0223300-null-NA	erythrocyte membrane protein 1 (PfEMP1), exon 2	Ann	Swi Chaung	43	Male	4421	Pf Negative
2MS00201026	PF3D7_0302500-CLAG3.1-e1s1	cytoadherence linked asexual protein 3.1	Ann	Swi Chaung	43	Male	1741	Pf Negative
2MS00201026	PF3D7_0302800-null-e1s1	RNA-binding protein, putative	Ann	Swi Chaung	43	Male	4544	Pf Negative
2MS00201026	PF3D7_0304600-CSP-NA	circumsporozoite (CS) protein	Ann	Swi Chaung	43	Male	3491	Pf Negative
2MS00201026	PF3D7_0305600-null-1	DNA-(apurinic or apyrimidinic site) lyase, putative	Ann	Swi Chaung	43	Male	1247	Pf Negative
2MS00201026	PF3D7_0306200-AHA1-5o5	activator of Hsp90 ATPase	Ann	Swi Chaung	43	Male	1774	Pf Negative
2MS00201026	PF3D7_0310300-null-e1s1	phosphoglycerate mutase, putative	Ann	Swi Chaung	43	Male	1940	Pf Negative
2MS00201026	PF3D7_0310500-DHX57-e1s3	ATP-dependent RNA helicase DHX57, putative	Ann	Swi Chaung	43	Male	3103	Pf Negative
2MS00201026	PF3D7_0313600-null-5o6	conserved Plasmodium protein, unknown function	Ann	Swi Chaung	43	Male	1433	Pf Negative
2MS00201026	PF3D7_0320500-Nico-1	nicotinamidase, putative	Ann	Swi Chaung	43	Male	1755	Pf Negative
2MS00201026	PF3D7_0323800-null-e2s1	conserved Plasmodium protein, unknown function	Ann	Swi Chaung	43	Male	2402	Pf Negative
2MS00201026	PF3D7_0402400-GEXP18-2	Plasmodium exported protein, unknown function	Ann	Swi Chaung	43	Male	2951	Pf Negative
2MS00201026	PF3D7_0404600-null-s5	conserved Plasmodium membrane protein, unknown function	Ann	Swi Chaung	43	Male	2621	Pf Negative
2MS00201026	PF3D7_0406200-Pfs16-NA	sexual stage-specific protein precursor	Ann	Swi Chaung	43	Male	5355	Pf Negative
2MS00201026	PF3D7_0407000-null-1	conserved Plasmodium protein, unknown function	Ann	Swi Chaung	43	Male	7819	Pf Negative
2MS00201026	PF3D7_0407700-null-e2s2	conserved Plasmodium protein, unknown function	Ann	Swi Chaung	43	Male	5573	Pf Negative
2MS00201026	PF3D7_0407700-null-NA	conserved Plasmodium protein, unknown function	Ann	Swi Chaung	43	Male	12364	Pf Negative
2MS00201026	PF3D7_0407800-null-e1s2	conserved Plasmodium protein, unknown function	Ann	Swi Chaung	43	Male	2532	Pf Negative
2MS00201026	PF3D7_0409300-null-NA	methyltransferase, putative	Ann	Swi Chaung	43	Male	854	Pf Negative
2MS00201026	PF3D7_0412000-null-1	LITAF-like zinc finger protein, putative	Ann	Swi Chaung	43	Male	1318	Pf Negative
2MS00201026	PF3D7_0414700-null-1	GTP-binding protein, putative	Ann	Swi Chaung	43	Male	1893	Pf Negative
2MS00201026	PF3D7_0420700-VAR-e2s1	erythrocyte membrane protein 1, PfEMP1	Ann	Swi Chaung	43	Male	7096	Pf Negative
2MS00201026	PF3D7_0422100-null-NA	transmembrane emp24 domain-containing protein, putative	Ann	Swi Chaung	43	Male	10675	Pf Negative
2MS00201026	PF3D7_0423700-ETRAMP4-1	early transcribed membrane protein 4	Ann	Swi Chaung	43	Male	1072	Pf Negative
2MS00201026	PF3D7_0424100-RH5-2	reticulocyte binding protein homologue 5	Ann	Swi Chaung	43	Male	1492	Pf Negative
2MS00201026	PF3D7_0424800-null-2	Plasmodium exported protein (PHISTb), unknown function	Ann	Swi Chaung	43	Male	1276	Pf Negative
2MS00201026	PF3D7_0501100-HSP40-e3s1	heat shock protein 40, type II	Ann	Swi Chaung	43	Male	3042	Pf Negative
2MS00201026	PF3D7_0501100-HSP40-e4s1	heat shock protein 40, type II	Ann	Swi Chaung	43	Male	1739	Pf Negative
2MS00201026	PF3D7_0501200-PIESP2-e2	parasite-infected erythrocyte surface protein	Ann	Swi Chaung	43	Male	1984	Pf Negative
2MS00201026	PF3D7_0502400-MSP8-1	merozoite surface protein 8	Ann	Swi Chaung	43	Male	6519	Pf Negative
2MS00201026	PF3D7_0503900-null-2	conserved Plasmodium protein, unknown function	Ann	Swi Chaung	43	Male	2614	Pf Negative
2MS00201026	PF3D7_0511400-null-NA	conserved Plasmodium protein, unknown function	Ann	Swi Chaung	43	Male	1542	Pf Negative
2MS00201026	PF3D7_0511500-null-s3	RNA pseudouridylate synthase, putative	Ann	Swi Chaung	43	Male	2847	Pf Negative
2MS00201026	PF3D7_0513200-null-e2s3	conserved Plasmodium protein, unknown function	Ann	Swi Chaung	43	Male	1829	Pf Negative
2MS00201026	PF3D7_0527200-USP14-e2s1	ubiquitin carboxyl-terminal hydrolase 14	Ann	Swi Chaung	43	Male	3634	Pf Negative
2MS00201026	PF3D7_0532300-PHISTb-e2s1	Plasmodium exported protein (PHISTb), unknown function	Ann	Swi Chaung	43	Male	1894	Pf Negative
2MS00201026	PF3D7_0612600-NCS6-1	cytoplasmic tRNA 2-thiolation protein 1, putative	Ann	Swi Chaung	43	Male	2380	Pf Negative
2MS00201026	PF3D7_0615800-COG4-2o3	conserved oligomeric Golgi complex subunit 4, putative	Ann	Swi Chaung	43	Male	2469	Pf Negative
2MS00201026	PF3D7_0617400-VAR-s4	erythrocyte membrane protein 1, PfEMP1	Ann	Swi Chaung	43	Male	2403	Pf Negative
2MS00201026	PF3D7_0620400-MSP10-1	merozoite surface protein 10	Ann	Swi Chaung	43	Male	5700	Pf Negative
2MS00201026	PF3D7_0629700-SET1-s3	SET domain protein, putative	Ann	Swi Chaung	43	Male	2785	Pf Negative
2MS00201026	PF3D7_0629700-SET1-s5	SET domain protein, putative	Ann	Swi Chaung	43	Male	3552	Pf Negative
2MS00201026	PF3D7_0701900-null-e2s1	Plasmodium exported protein, unknown function	Ann	Swi Chaung	43	Male	1414	Pf Negative
2MS00201026	PF3D7_0702300-STARP-2	sporozoite threonine and asparagine-rich protein	Ann	Swi Chaung	43	Male	9292	Pf Negative
2MS00201026	PF3D7_0702300-STARP-e2	sporozoite threonine and asparagine-rich protein	Ann	Swi Chaung	43	Male	6301	Pf Negative
2MS00201026	PF3D7_0704300-null-s1	conserved Plasmodium membrane protein, unknown function	Ann	Swi Chaung	43	Male	1777	Pf Negative
2MS00201026	PF3D7_0705000-null-e1s2	mRNA cap guanine-N7 methyltransferase, putative	Ann	Swi Chaung	43	Male	3628	Pf Negative
2MS00201026	PF3D7_0706100-null-3o8	conserved Plasmodium protein, unknown function	Ann	Swi Chaung	43	Male	1789	Pf Negative
2MS00201026	PF3D7_0706100-null-NA	conserved Plasmodium protein, unknown function	Ann	Swi Chaung	43	Male	2457	Pf Negative
2MS00201026	PF3D7_0707700-null-1	E3 ubiquitin-protein ligase, putative	Ann	Swi Chaung	43	Male	1756	Pf Negative
2MS00201026	PF3D7_0709900-null-e2	conserved protein, unknown function	Ann	Swi Chaung	43	Male	1494	Pf Negative
2MS00201026	PF3D7_0711700-VAR-e2s1	erythrocyte membrane protein 1, PfEMP1	Ann	Swi Chaung	43	Male	2830	Pf Negative
2MS00201026	PF3D7_0713900-null-e1s3	conserved Plasmodium protein, unknown function	Ann	Swi Chaung	43	Male	1578	Pf Negative
2MS00201026	PF3D7_0713900-null-e1s4	conserved Plasmodium protein, unknown function	Ann	Swi Chaung	43	Male	2139	Pf Negative
2MS00201026	PF3D7_0713900-null-NA	conserved Plasmodium protein, unknown function	Ann	Swi Chaung	43	Male	20537	Pf Negative
2MS00201026	PF3D7_0714500-null-1	transcription elongation factor s-II, putative	Ann	Swi Chaung	43	Male	2841	Pf Negative
2MS00201026	PF3D7_0716300-null-e1s1	conserved protein, unknown function	Ann	Swi Chaung	43	Male	4381	Pf Negative
2MS00201026	PF3D7_0725100-null-e1s1	conserved Plasmodium membrane protein, unknown function	Ann	Swi Chaung	43	Male	3278	Pf Negative
2MS00201026	PF3D7_0726600-null-1o2	conserved Plasmodium protein, unknown function	Ann	Swi Chaung	43	Male	2321	Pf Negative
2MS00201026	PF3D7_0730300-ApiAP2-e1s2	AP2 domain transcription factor AP2-L, putative	Ann	Swi Chaung	43	Male	4126	Pf Negative
2MS00201026	PF3D7_0731500-EBA175-s2	erythrocyte binding antigen-175	Ann	Swi Chaung	43	Male	3719	Pf Negative
2MS00201026	PF3D7_0800200-VAR-e2s1	erythrocyte membrane protein 1, PfEMP1	Ann	Swi Chaung	43	Male	8551	Pf Negative
2MS00201026	PF3D7_0800300-VAR-e2s1	erythrocyte membrane protein 1, PfEMP1	Ann	Swi Chaung	43	Male	9787	Pf Negative
2MS00201026	PF3D7_0801000-PHISTc-e2s1	Plasmodium exported protein (PHISTc), unknown function	Ann	Swi Chaung	43	Male	16656	Pf Negative
2MS00201026	PF3D7_0801000-PHISTc-e2s2	Plasmodium exported protein (PHISTc), unknown function	Ann	Swi Chaung	43	Male	12861	Pf Negative
2MS00201026	PF3D7_0801800-null-NA	mannose-6-phosphate isomerase, putative	Ann	Swi Chaung	43	Male	3368	Pf Negative
2MS00201026	PF3D7_0804500-null-e2s3	conserved Plasmodium membrane protein, unknown function	Ann	Swi Chaung	43	Male	1572	Pf Negative
2MS00201026	PF3D7_0808200-PMX-e1s1	plasmepsin X	Ann	Swi Chaung	43	Male	2420	Pf Negative
2MS00201026	PF3D7_0808600-VAR-e2s1	erythrocyte membrane protein 1, PfEMP1	Ann	Swi Chaung	43	Male	5451	Pf Negative
2MS00201026	PF3D7_0809200-pfa55-14-e1s2	asparagine-rich antigen Pfa55-14	Ann	Swi Chaung	43	Male	2274	Pf Negative
2MS00201026	PF3D7_0818900-HSP70-NA	heat shock protein 70	Ann	Swi Chaung	43	Male	1604	Pf Negative
2MS00201026	PF3D7_0823300-GCN5-e1s1	histone acetyltransferase GCN5	Ann	Swi Chaung	43	Male	2672	Pf Negative
2MS00201026	PF3D7_0823300-GCN5-NA	histone acetyltransferase GCN5	Ann	Swi Chaung	43	Male	4682	Pf Negative
2MS00201026	PF3D7_0825700-CryPH-1	crystalloid-specific PH domain-containing protein, putative	Ann	Swi Chaung	43	Male	1964	Pf Negative
2MS00201026	PF3D7_0826100-HEUL-s1	HECT-like E3 ubiquitin ligase, putative	Ann	Swi Chaung	43	Male	2357	Pf Negative
2MS00201026	PF3D7_0826100-HEUL-s8	HECT-like E3 ubiquitin ligase, putative	Ann	Swi Chaung	43	Male	1917	Pf Negative
2MS00201026	PF3D7_0827600-null-2	conserved Plasmodium protein, unknown function	Ann	Swi Chaung	43	Male	4152	Pf Negative
2MS00201026	PF3D7_0827800-SET3-e1s3	SET domain protein, putative	Ann	Swi Chaung	43	Male	1123	Pf Negative
2MS00201026	PF3D7_0830600-PHISTc-2	Plasmodium exported protein (PHISTc), unknown function	Ann	Swi Chaung	43	Male	1911	Pf Negative
2MS00201026	PF3D7_0832300-null-2	Plasmodium exported protein (PHISTa-like), unknown function	Ann	Swi Chaung	43	Male	1559	Pf Negative
2MS00201026	PF3D7_0902200-FIKK9.3-2o3	serine/threonine protein kinase, FIKK family	Ann	Swi Chaung	43	Male	1876	Pf Negative
2MS00201026	PF3D7_0902200-FIKK9.3-NA	serine/threonine protein kinase, FIKK family	Ann	Swi Chaung	43	Male	2606	Pf Negative
2MS00201026	PF3D7_0903500-NUP138-e1s1	nucleoporin NUP138, putative	Ann	Swi Chaung	43	Male	2300	Pf Negative
2MS00201026	PF3D7_0904900-CuTP-e1s1	copper-transporting ATPase	Ann	Swi Chaung	43	Male	2015	Pf Negative
2MS00201026	PF3D7_0904900-CuTP-e1s2	copper-transporting ATPase	Ann	Swi Chaung	43	Male	2484	Pf Negative
2MS00201026	PF3D7_0905400-RhopH3-e7s1	high molecular weight rhoptry protein 3	Ann	Swi Chaung	43	Male	5473	Pf Negative
2MS00201026	PF3D7_0906200-null-1	conserved Plasmodium protein, unknown function	Ann	Swi Chaung	43	Male	2741	Pf Negative
2MS00201026	PF3D7_0908800-null-1o2	mitochondrial carrier protein, putative	Ann	Swi Chaung	43	Male	1632	Pf Negative
2MS00201026	PF3D7_0909500-SPM1-NA	subpellicular microtubule protein 1, putative	Ann	Swi Chaung	43	Male	2176	Pf Negative
2MS00201026	PF3D7_0911300-CRMP1-e1s2	cysteine repeat modular protein 1	Ann	Swi Chaung	43	Male	1927	Pf Negative
2MS00201026	PF3D7_0911900-ICP-2	falstatin	Ann	Swi Chaung	43	Male	1366	Pf Negative
2MS00201026	PF3D7_0911900-ICP-e2	falstatin	Ann	Swi Chaung	43	Male	1377	Pf Negative
2MS00201026	PF3D7_0920700-null-1	CRAL/TRIO domain-containing protein, putative	Ann	Swi Chaung	43	Male	2368	Pf Negative
2MS00201026	PF3D7_0929000-TAF7-e2	transcription initiation factor TFIID subunit 7, putative	Ann	Swi Chaung	43	Male	4368	Pf Negative
2MS00201026	PF3D7_0930300-MSP1-s1	merozoite surface protein 1	Ann	Swi Chaung	43	Male	1719	Pf Negative
2MS00201026	PF3D7_0930300-MSP1-s2	merozoite surface protein 1	Ann	Swi Chaung	43	Male	7634	Pf Negative
2MS00201026	PF3D7_0935900-REX1-e2s1	ring-exported protein 1	Ann	Swi Chaung	43	Male	18275	Pf Negative
2MS00201026	PF3D7_0935900-REX1-NA	ring-exported protein 1	Ann	Swi Chaung	43	Male	16977	Pf Negative
2MS00201026	PF3D7_0936300-REX3-2	ring-exported protein 3	Ann	Swi Chaung	43	Male	1825	Pf Negative
2MS00201026	PF3D7_0936600-GEXP5-2	gametocyte exported protein 5	Ann	Swi Chaung	43	Male	2197	Pf Negative
2MS00201026	PF3D7_1001300-PHISTa-2	Plasmodium exported protein (PHISTa), unknown function	Ann	Swi Chaung	43	Male	1419	Pf Negative
2MS00201026	PF3D7_1001500-ETRAMP10-1	early transcribed membrane protein 10.1	Ann	Swi Chaung	43	Male	2846	Pf Negative
2MS00201026	PF3D7_1002000-HYP2-2	Plasmodium exported protein (hyp2), unknown function	Ann	Swi Chaung	43	Male	1524	Pf Negative
2MS00201026	PF3D7_1002100-PTP5-2	EMP1-trafficking protein	Ann	Swi Chaung	43	Male	9022	Pf Negative
2MS00201026	PF3D7_1003800-EFTUD2-e1s2	U5 small nuclear ribonucleoprotein component, putative	Ann	Swi Chaung	43	Male	3709	Pf Negative
2MS00201026	PF3D7_1007700-AP2-I-e1s2	AP2 domain transcription factor AP2-I	Ann	Swi Chaung	43	Male	10538	Pf Negative
2MS00201026	PF3D7_1008100-null-s1	zinc finger protein, putative	Ann	Swi Chaung	43	Male	2556	Pf Negative
2MS00201026	PF3D7_1008100-null-s3	zinc finger protein, putative	Ann	Swi Chaung	43	Male	1239	Pf Negative
2MS00201026	PF3D7_1009500-null-e3	metalloprotease, putative	Ann	Swi Chaung	43	Male	867	Pf Negative
2MS00201026	PF3D7_1012700-NIF4-e1s2	NLI interacting factor-like phosphatase, putative	Ann	Swi Chaung	43	Male	2320	Pf Negative
2MS00201026	PF3D7_1014100-MSA180-NA	merozoite surface protein MSA180, putative	Ann	Swi Chaung	43	Male	2111	Pf Negative
2MS00201026	PF3D7_1014100-MSA180-s1	merozoite surface protein MSA180, putative	Ann	Swi Chaung	43	Male	2922	Pf Negative
2MS00201026	PF3D7_1014100-MSA180-s2	merozoite surface protein MSA180, putative	Ann	Swi Chaung	43	Male	2183	Pf Negative
2MS00201026	PF3D7_1014600-ADA2-e1s2	transcriptional coactivator ADA2	Ann	Swi Chaung	43	Male	1292	Pf Negative
2MS00201026	PF3D7_1016500-PHISTc-e1s1	Plasmodium exported protein (PHISTc), unknown function	Ann	Swi Chaung	43	Male	2190	Pf Negative
2MS00201026	PF3D7_1016600-PHISTc-NA	Plasmodium exported protein (PHISTc), unknown function	Ann	Swi Chaung	43	Male	2825	Pf Negative
2MS00201026	PF3D7_1017100-RON12-1	rhoptry neck protein 12	Ann	Swi Chaung	43	Male	2381	Pf Negative
2MS00201026	PF3D7_1018300-null-NA	peptidase, putative	Ann	Swi Chaung	43	Male	7304	Pf Negative
2MS00201026	PF3D7_1021700-null-e1s2	conserved Plasmodium membrane protein, unknown function	Ann	Swi Chaung	43	Male	4916	Pf Negative
2MS00201026	PF3D7_1022000-null-e2	RNA-binding protein, putative	Ann	Swi Chaung	43	Male	3150	Pf Negative
2MS00201026	PF3D7_1023100-null-e1s4	dynein heavy chain, putative	Ann	Swi Chaung	43	Male	4858	Pf Negative
2MS00201026	PF3D7_1023100-null-NA	dynein heavy chain, putative	Ann	Swi Chaung	43	Male	5036	Pf Negative
2MS00201026	PF3D7_1024800-EXP3-e2s2	exported protein 3	Ann	Swi Chaung	43	Male	2022	Pf Negative
2MS00201026	PF3D7_1028700-MTRAP-1	merozoite TRAP-like protein	Ann	Swi Chaung	43	Male	5489	Pf Negative
2MS00201026	PF3D7_1033100-AdoMetDC/ODC-s2	S-adenosylmethionine decarboxylase/ornithine decarboxylase	Ann	Swi Chaung	43	Male	8461	Pf Negative
2MS00201026	PF3D7_1033200-ETRAMP10.2-e1s1	early transcribed membrane protein 10.2	Ann	Swi Chaung	43	Male	1562	Pf Negative
2MS00201026	PF3D7_1035200-S-antigen-NA	S-antigen	Ann	Swi Chaung	43	Male	5724	Pf Negative
2MS00201026	PF3D7_1035600-H101-1	merozoite surface protein	Ann	Swi Chaung	43	Male	3236	Pf Negative
2MS00201026	PF3D7_1035700-DBLMSP-e1s1	duffy binding-like merozoite surface protein	Ann	Swi Chaung	43	Male	11066	Pf Negative
2MS00201026	PF3D7_1035900-M566-1	probable protein, unknown function	Ann	Swi Chaung	43	Male	5734	Pf Negative
2MS00201026	PF3D7_1036000-MSP11-1	merozoite surface protein 11	Ann	Swi Chaung	43	Male	4752	Pf Negative
2MS00201026	PF3D7_1036300-DBLMSP2-1	duffy binding-like merozoite surface protein 2	Ann	Swi Chaung	43	Male	1211	Pf Negative
2MS00201026	PF3D7_1036400-LSA1-1o2	liver stage antigen 1	Ann	Swi Chaung	43	Male	3872	Pf Negative
2MS00201026	PF3D7_1036400-LSA1-e1	liver stage antigen 1	Ann	Swi Chaung	43	Male	3114	Pf Negative
2MS00201026	PF3D7_1036400-LSA1-e2s1	liver stage antigen 1	Ann	Swi Chaung	43	Male	1459	Pf Negative
2MS00201026	PF3D7_1036400-LSA1-e2s2	liver stage antigen 1	Ann	Swi Chaung	43	Male	2085	Pf Negative
2MS00201026	PF3D7_1100200-VAR-NA	erythrocyte membrane protein 1, PfEMP1	Ann	Swi Chaung	43	Male	1154	Pf Negative
2MS00201026	PF3D7_1100800-MC-2TM-2	Pfmc-2TM Maurer's cleft two transmembrane protein	Ann	Swi Chaung	43	Male	4306	Pf Negative
2MS00201026	PF3D7_1102500-GEXP02-e2s1	Plasmodium exported protein (PHISTb), unknown function	Ann	Swi Chaung	43	Male	1738	Pf Negative
2MS00201026	PF3D7_1106300-null-2o6	exonuclease, putative	Ann	Swi Chaung	43	Male	6314	Pf Negative
2MS00201026	PF3D7_1110100-null-3	conserved Plasmodium protein, unknown function	Ann	Swi Chaung	43	Male	4715	Pf Negative
2MS00201026	PF3D7_1121800-null-s1	peptidase M16, putative	Ann	Swi Chaung	43	Male	2856	Pf Negative
2MS00201026	PF3D7_1121800-null-s3	peptidase M16, putative	Ann	Swi Chaung	43	Male	1551	Pf Negative
2MS00201026	PF3D7_1122900-null-e2s2	dynein heavy chain, putative	Ann	Swi Chaung	43	Male	1844	Pf Negative
2MS00201026	PF3D7_1122900-null-e2s5	dynein heavy chain, putative	Ann	Swi Chaung	43	Male	3059	Pf Negative
2MS00201026	PF3D7_1123400-null-e1	translation elongation factor EF-1, subunit alpha, putative	Ann	Swi Chaung	43	Male	4703	Pf Negative
2MS00201026	PF3D7_1125800-null-1o4	kelch domain-containing protein, putative	Ann	Swi Chaung	43	Male	3459	Pf Negative
2MS00201026	PF3D7_1129100-PV1-e1s1	parasitophorous vacuolar protein 1	Ann	Swi Chaung	43	Male	3355	Pf Negative
2MS00201026	PF3D7_1133100-null-e1s2	conserved Plasmodium protein, unknown function	Ann	Swi Chaung	43	Male	1234	Pf Negative
2MS00201026	PF3D7_1133200-null-e1s2	conserved Plasmodium protein, unknown function	Ann	Swi Chaung	43	Male	2844	Pf Negative
2MS00201026	PF3D7_1133400-AMA1-NA	apical membrane antigen 1	Ann	Swi Chaung	43	Male	2533	Pf Negative
2MS00201026	PF3D7_1134500-null-s2	alpha/beta hydrolase, putative	Ann	Swi Chaung	43	Male	3257	Pf Negative
2MS00201026	PF3D7_1134700-RPA2-e2s2	DNA-directed RNA polymerase I subunit RPA2, putative	Ann	Swi Chaung	43	Male	2577	Pf Negative
2MS00201026	PF3D7_1138400-GCalpha-e1s4	guanylyl cyclase	Ann	Swi Chaung	43	Male	2143	Pf Negative
2MS00201026	PF3D7_1139300-ApiAP2-e2s3	AP2 domain transcription factor, putative	Ann	Swi Chaung	43	Male	1948	Pf Negative
2MS00201026	PF3D7_1140800-null-1	conserved Plasmodium protein, unknown function	Ann	Swi Chaung	43	Male	2642	Pf Negative
2MS00201026	PF3D7_1149000-Pf332-s1	antigen 332, DBL-like protein	Ann	Swi Chaung	43	Male	9276	Pf Negative
2MS00201026	PF3D7_1149000-Pf332-s4	antigen 332, DBL-like protein	Ann	Swi Chaung	43	Male	16854	Pf Negative
2MS00201026	PF3D7_1149000-Pf332-s6	antigen 332, DBL-like protein	Ann	Swi Chaung	43	Male	3156	Pf Negative
2MS00201026	PF3D7_1149200-RESA3-e2s1	ring-infected erythrocyte surface antigen	Ann	Swi Chaung	43	Male	4770	Pf Negative
2MS00201026	PF3D7_1149600-null-2	DnaJ protein, putative	Ann	Swi Chaung	43	Male	2473	Pf Negative
2MS00201026	PF3D7_1201500-null-1	GPN-loop GTPase, putative	Ann	Swi Chaung	43	Male	3692	Pf Negative
2MS00201026	PF3D7_1203700-NAPL-e3	nucleosome assembly protein	Ann	Swi Chaung	43	Male	2961	Pf Negative
2MS00201026	PF3D7_1208800-null-e1s1	zinc finger protein, putative	Ann	Swi Chaung	43	Male	4728	Pf Negative
2MS00201026	PF3D7_1209400-CIA1-e1s1	cytosolic iron-sulfur protein assembly protein 1, putative	Ann	Swi Chaung	43	Male	4337	Pf Negative
2MS00201026	PF3D7_1211200-null-e1s1	conserved Plasmodium protein, unknown function	Ann	Swi Chaung	43	Male	2207	Pf Negative
2MS00201026	PF3D7_1211900-ATP4-e1s1	non-SERCA-type Ca2+ -transporting P-ATPase	Ann	Swi Chaung	43	Male	3574	Pf Negative
2MS00201026	PF3D7_1215400-null-1	conserved Plasmodium protein, unknown function	Ann	Swi Chaung	43	Male	1821	Pf Negative
2MS00201026	PF3D7_1215900-SR10-1	serpentine receptor, putative	Ann	Swi Chaung	43	Male	1900	Pf Negative
2MS00201026	PF3D7_1216500-MDV1-e1s1	male development gene 1	Ann	Swi Chaung	43	Male	1413	Pf Negative
2MS00201026	PF3D7_1221600-null-1	protein TSSC1, putative	Ann	Swi Chaung	43	Male	2441	Pf Negative
2MS00201026	PF3D7_1221900-null-1	conserved Plasmodium membrane protein, unknown function	Ann	Swi Chaung	43	Male	4950	Pf Negative
2MS00201026	PF3D7_1233400-null-1o4	conserved Plasmodium membrane protein, unknown function	Ann	Swi Chaung	43	Male	1568	Pf Negative
2MS00201026	PF3D7_1236100-CARP-e2s1	clustered-asparagine-rich protein	Ann	Swi Chaung	43	Male	1780	Pf Negative
2MS00201026	PF3D7_1238800-ACS11-e1s1	acyl-CoA synthetase	Ann	Swi Chaung	43	Male	1612	Pf Negative
2MS00201026	PF3D7_1239700-FTSH1-e1s1	ATP-dependent zinc metalloprotease FTSH 1	Ann	Swi Chaung	43	Male	1572	Pf Negative
2MS00201026	PF3D7_1239800-null-s5	conserved Plasmodium protein, unknown function	Ann	Swi Chaung	43	Male	2367	Pf Negative
2MS00201026	PF3D7_1244100-null-e1s2	N-alpha-acetyltransferase 15, NatA auxiliary subunit, putative	Ann	Swi Chaung	43	Male	3386	Pf Negative
2MS00201026	PF3D7_1249800-THO2-e1s3	THO complex subunit 2, putative	Ann	Swi Chaung	43	Male	3722	Pf Negative
2MS00201026	PF3D7_1250600-null-NA	translation initiation factor eIF-2B subunit beta, putative	Ann	Swi Chaung	43	Male	1718	Pf Negative
2MS00201026	PF3D7_1252100-RON3-e8s2	rhoptry neck protein 3	Ann	Swi Chaung	43	Male	1169	Pf Negative
2MS00201026	PF3D7_1252700-PHISTb-2	Plasmodium exported protein (PHISTb), unknown function	Ann	Swi Chaung	43	Male	1696	Pf Negative
2MS00201026	PF3D7_1302000-PTP6-2	EMP1-trafficking protein	Ann	Swi Chaung	43	Male	1417	Pf Negative
2MS00201026	PF3D7_1302600-DOHH-1	deoxyhypusine hydroxylase	Ann	Swi Chaung	43	Male	1876	Pf Negative
2MS00201026	PF3D7_1311600-null-1	conserved Plasmodium protein, unknown function	Ann	Swi Chaung	43	Male	1588	Pf Negative
2MS00201026	PF3D7_1321100-null-e3s1	conserved Plasmodium protein, unknown function	Ann	Swi Chaung	43	Male	3992	Pf Negative
2MS00201026	PF3D7_1334800-MSRP2-1	MSP7-like protein	Ann	Swi Chaung	43	Male	2315	Pf Negative
2MS00201026	PF3D7_1335100-MSP7-NA	merozoite surface protein 7	Ann	Swi Chaung	43	Male	2734	Pf Negative
2MS00201026	PF3D7_1335300-RH2b-e1s1	reticulocyte binding protein 2 homologue b	Ann	Swi Chaung	43	Male	1607	Pf Negative
2MS00201026	PF3D7_1335300-RH2b-e1s2	reticulocyte binding protein 2 homologue b	Ann	Swi Chaung	43	Male	4072	Pf Negative
2MS00201026	PF3D7_1335600-null-e2	conserved Plasmodium protein, unknown function	Ann	Swi Chaung	43	Male	1807	Pf Negative
2MS00201026	PF3D7_1341600-GPI10-1	GPI mannosyltransferase 3	Ann	Swi Chaung	43	Male	1539	Pf Negative
2MS00201026	PF3D7_1346400-null-e1s1	VPS13 domain-containing protein, putative	Ann	Swi Chaung	43	Male	4916	Pf Negative
2MS00201026	PF3D7_1346400-null-e1s3	VPS13 domain-containing protein, putative	Ann	Swi Chaung	43	Male	4866	Pf Negative
2MS00201026	PF3D7_1346400-null-e1s4	VPS13 domain-containing protein, putative	Ann	Swi Chaung	43	Male	5011	Pf Negative
2MS00201026	PF3D7_1349600-null-2	conserved Plasmodium protein, unknown function	Ann	Swi Chaung	43	Male	1679	Pf Negative
2MS00201026	PF3D7_1352800-MON1-1o3	vacuolar fusion protein MON1, putative	Ann	Swi Chaung	43	Male	1770	Pf Negative
2MS00201026	PF3D7_1353100-null-e2s1	Plasmodium exported protein, unknown function	Ann	Swi Chaung	43	Male	1954	Pf Negative
2MS00201026	PF3D7_1364400-null-e1s1	conserved Plasmodium protein, unknown function	Ann	Swi Chaung	43	Male	1908	Pf Negative
2MS00201026	PF3D7_1366600-SRPR-alpha-NA	signal recognition particle receptor subunit alpha, putative	Ann	Swi Chaung	43	Male	1663	Pf Negative
2MS00201026	PF3D7_1401400-ETRAMP14-1	early transcribed membrane protein 14.1	Ann	Swi Chaung	43	Male	3609	Pf Negative
2MS00201026	PF3D7_1403200-null-e4s2	conserved Plasmodium protein, unknown function	Ann	Swi Chaung	43	Male	3599	Pf Negative
2MS00201026	PF3D7_1410400-RAP1-e1s1	rhoptry-associated protein 1	Ann	Swi Chaung	43	Male	7983	Pf Negative
2MS00201026	PF3D7_1411600-Obg1-1	GTP-binding protein Obg1	Ann	Swi Chaung	43	Male	2737	Pf Negative
2MS00201026	PF3D7_1417200-null-e1s4	NOT family protein, putative	Ann	Swi Chaung	43	Male	1941	Pf Negative
2MS00201026	PF3D7_1418100-LISP1-s3	liver specific protein 1, putative	Ann	Swi Chaung	43	Male	2436	Pf Negative
2MS00201026	PF3D7_1420700-P113-NA	surface protein P113	Ann	Swi Chaung	43	Male	5022	Pf Negative
2MS00201026	PF3D7_1433500-TOP2-e1s1	DNA topoisomerase 2	Ann	Swi Chaung	43	Male	4621	Pf Negative
2MS00201026	PF3D7_1434500-null-e2s4	dynein-related AAA-type ATPase, putative	Ann	Swi Chaung	43	Male	2499	Pf Negative
2MS00201026	PF3D7_1434500-null-e2s5	dynein-related AAA-type ATPase, putative	Ann	Swi Chaung	43	Male	2263	Pf Negative
2MS00201026	PF3D7_1436300-PTEX150-e1s1	translocon component PTEX150	Ann	Swi Chaung	43	Male	3070	Pf Negative
2MS00201026	PF3D7_1436300-PTEX150-NA	translocon component PTEX150	Ann	Swi Chaung	43	Male	1342	Pf Negative
2MS00201026	PF3D7_1439100-null-e2s2	DEAD/DEAH box helicase, putative	Ann	Swi Chaung	43	Male	1613	Pf Negative
2MS00201026	PF3D7_1442900-SEC7-s2	protein transport protein SEC7, putative	Ann	Swi Chaung	43	Male	1947	Pf Negative
2MS00201026	PF3D7_1446700-null-NA	conserved Plasmodium protein, unknown function	Ann	Swi Chaung	43	Male	1583	Pf Negative
2MS00201026	PF3D7_1448000-UTP12-e2s2	U3 small nucleolar RNA-associated protein 12, putative	Ann	Swi Chaung	43	Male	2547	Pf Negative
2MS00201026	PF3D7_1448300-null-s1	conserved protein, unknown function	Ann	Swi Chaung	43	Male	1811	Pf Negative
2MS00201026	PF3D7_1448500-null-NA	conserved Plasmodium protein, unknown function	Ann	Swi Chaung	43	Male	3143	Pf Negative
2MS00201026	PF3D7_1448700-null-1	HSP20-like chaperone, putative	Ann	Swi Chaung	43	Male	1530	Pf Negative
2MS00201026	PF3D7_1452000-RON2-s1	rhoptry neck protein 2	Ann	Swi Chaung	43	Male	3009	Pf Negative
2MS00201026	PF3D7_1452000-RON2-s2	rhoptry neck protein 2	Ann	Swi Chaung	43	Male	1525	Pf Negative
2MS00201026	PF3D7_1465300-null-e1	ribonuclease Z, putative	Ann	Swi Chaung	43	Male	1721	Pf Negative
2MS00201026	PF3D7_1466300-RPN2-e1s1	26S proteasome regulatory subunit RPN2, putative	Ann	Swi Chaung	43	Male	5583	Pf Negative
2MS00201026	PF3D7_1466400-ApiAP2-e1s1	AP2 domain transcription factor AP2-EXP	Ann	Swi Chaung	43	Male	2633	Pf Negative
2MS00201026	PF3D7_1468100-null-e2s1	kelch domain-containing protein, putative	Ann	Swi Chaung	43	Male	2115	Pf Negative
2MS00201026	PF3D7_1473100-null-e2s1	GTPase-activating protein, putative	Ann	Swi Chaung	43	Male	1425	Pf Negative
2MS00201026	PF3D7_1476600-null-e2	Plasmodium exported protein, unknown function	Ann	Swi Chaung	43	Male	7852	Pf Negative
2MS00201026	PF3D7_1477500-PHISTb-2	Plasmodium exported protein (PHISTb), unknown function	Ann	Swi Chaung	43	Male	2026	Pf Negative
2MS00201038	NA-NoDNA-NA	NA	Ann	Swi Chaung	22	Female	1620.57142857143	Pf Negative
2MS00201038	PF3D7_0102200-RESA-e2s2	ring-infected erythrocyte surface antigen	Ann	Swi Chaung	22	Female	902	Pf Negative
2MS00201038	PF3D7_0102500-EBA181-e1s2	erythrocyte binding antigen-181	Ann	Swi Chaung	22	Female	2600	Pf Negative
2MS00201038	PF3D7_0108300-ARP-s3	conserved Plasmodium protein, unknown function	Ann	Swi Chaung	22	Female	1456	Pf Negative
2MS00201038	PF3D7_0108700-PSOP24-e1s1	secreted ookinete protein, putative	Ann	Swi Chaung	22	Female	1460	Pf Negative
2MS00201038	PF3D7_0108700-PSOP24-e1s2	secreted ookinete protein, putative	Ann	Swi Chaung	22	Female	1152	Pf Negative
2MS00201038	PF3D7_0110500-null-e1s2	bromodomain protein, putative	Ann	Swi Chaung	22	Female	1556	Pf Negative
2MS00201038	PF3D7_0110500-null-e1s3	bromodomain protein, putative	Ann	Swi Chaung	22	Female	588	Pf Negative
2MS00201038	PF3D7_0111000-null-e1s2	kinesin-8, putative	Ann	Swi Chaung	22	Female	1280	Pf Negative
2MS00201038	PF3D7_0200100-VAR-NA	erythrocyte membrane protein 1, PfEMP1	Ann	Swi Chaung	22	Female	1544	Pf Negative
2MS00201038	PF3D7_0205600-null-1	conserved Plasmodium protein, unknown function	Ann	Swi Chaung	22	Female	1019	Pf Negative
2MS00201038	PF3D7_0206800-MSP2-NA	merozoite surface protein 2	Ann	Swi Chaung	22	Female	2130	Pf Negative
2MS00201038	PF3D7_0206900-MSP5-1o2	merozoite surface protein 5	Ann	Swi Chaung	22	Female	3509	Pf Negative
2MS00201038	PF3D7_0206900-MSP5-e1	merozoite surface protein 5	Ann	Swi Chaung	22	Female	917	Pf Negative
2MS00201038	PF3D7_0207000-MSP4-1o2	merozoite surface protein 4	Ann	Swi Chaung	22	Female	1807	Pf Negative
2MS00201038	PF3D7_0207000-MSP4-e1	merozoite surface protein 4	Ann	Swi Chaung	22	Female	1458	Pf Negative
2MS00201038	PF3D7_0207400-SERA7-2o4	serine repeat antigen 7	Ann	Swi Chaung	22	Female	841	Pf Negative
2MS00201038	PF3D7_0207600-SERA5-e2s1	serine repeat antigen 5	Ann	Swi Chaung	22	Female	1944	Pf Negative
2MS00201038	PF3D7_0207700-SERA4-2o4	serine repeat antigen 4	Ann	Swi Chaung	22	Female	1234	Pf Negative
2MS00201038	PF3D7_0207800-SERA3-2o4	serine repeat antigen 3	Ann	Swi Chaung	22	Female	517	Pf Negative
2MS00201038	PF3D7_0220000-LSA3-e2s1	liver stage antigen 3	Ann	Swi Chaung	22	Female	3542	Pf Negative
2MS00201038	PF3D7_0220000-LSA3-e2s2	liver stage antigen 3	Ann	Swi Chaung	22	Female	1973	Pf Negative
2MS00201038	PF3D7_0223300-null-NA	erythrocyte membrane protein 1 (PfEMP1), exon 2	Ann	Swi Chaung	22	Female	1548	Pf Negative
2MS00201038	PF3D7_0302500-CLAG3.1-e1s1	cytoadherence linked asexual protein 3.1	Ann	Swi Chaung	22	Female	1063	Pf Negative
2MS00201038	PF3D7_0302800-null-e1s1	RNA-binding protein, putative	Ann	Swi Chaung	22	Female	1991	Pf Negative
2MS00201038	PF3D7_0304600-CSP-NA	circumsporozoite (CS) protein	Ann	Swi Chaung	22	Female	1976	Pf Negative
2MS00201038	PF3D7_0305600-null-1	DNA-(apurinic or apyrimidinic site) lyase, putative	Ann	Swi Chaung	22	Female	1668	Pf Negative
2MS00201038	PF3D7_0306200-AHA1-5o5	activator of Hsp90 ATPase	Ann	Swi Chaung	22	Female	2130	Pf Negative
2MS00201038	PF3D7_0310300-null-e1s1	phosphoglycerate mutase, putative	Ann	Swi Chaung	22	Female	991	Pf Negative
2MS00201038	PF3D7_0310500-DHX57-e1s3	ATP-dependent RNA helicase DHX57, putative	Ann	Swi Chaung	22	Female	1641	Pf Negative
2MS00201038	PF3D7_0313600-null-5o6	conserved Plasmodium protein, unknown function	Ann	Swi Chaung	22	Female	1297	Pf Negative
2MS00201038	PF3D7_0320500-Nico-1	nicotinamidase, putative	Ann	Swi Chaung	22	Female	1584	Pf Negative
2MS00201038	PF3D7_0323800-null-e2s1	conserved Plasmodium protein, unknown function	Ann	Swi Chaung	22	Female	1388	Pf Negative
2MS00201038	PF3D7_0402400-GEXP18-2	Plasmodium exported protein, unknown function	Ann	Swi Chaung	22	Female	1516	Pf Negative
2MS00201038	PF3D7_0404600-null-s5	conserved Plasmodium membrane protein, unknown function	Ann	Swi Chaung	22	Female	1583	Pf Negative
2MS00201038	PF3D7_0406200-Pfs16-NA	sexual stage-specific protein precursor	Ann	Swi Chaung	22	Female	826	Pf Negative
2MS00201038	PF3D7_0407000-null-1	conserved Plasmodium protein, unknown function	Ann	Swi Chaung	22	Female	1736	Pf Negative
2MS00201038	PF3D7_0407700-null-e2s2	conserved Plasmodium protein, unknown function	Ann	Swi Chaung	22	Female	1407	Pf Negative
2MS00201038	PF3D7_0407700-null-NA	conserved Plasmodium protein, unknown function	Ann	Swi Chaung	22	Female	1577	Pf Negative
2MS00201038	PF3D7_0407800-null-e1s2	conserved Plasmodium protein, unknown function	Ann	Swi Chaung	22	Female	853	Pf Negative
2MS00201038	PF3D7_0409300-null-NA	methyltransferase, putative	Ann	Swi Chaung	22	Female	1330	Pf Negative
2MS00201038	PF3D7_0412000-null-1	LITAF-like zinc finger protein, putative	Ann	Swi Chaung	22	Female	719	Pf Negative
2MS00201038	PF3D7_0414700-null-1	GTP-binding protein, putative	Ann	Swi Chaung	22	Female	1064	Pf Negative
2MS00201038	PF3D7_0420700-VAR-e2s1	erythrocyte membrane protein 1, PfEMP1	Ann	Swi Chaung	22	Female	1309	Pf Negative
2MS00201038	PF3D7_0422100-null-NA	transmembrane emp24 domain-containing protein, putative	Ann	Swi Chaung	22	Female	1177	Pf Negative
2MS00201038	PF3D7_0423700-ETRAMP4-1	early transcribed membrane protein 4	Ann	Swi Chaung	22	Female	1556	Pf Negative
2MS00201038	PF3D7_0424100-RH5-2	reticulocyte binding protein homologue 5	Ann	Swi Chaung	22	Female	957	Pf Negative
2MS00201038	PF3D7_0424800-null-2	Plasmodium exported protein (PHISTb), unknown function	Ann	Swi Chaung	22	Female	1798	Pf Negative
2MS00201038	PF3D7_0501100-HSP40-e3s1	heat shock protein 40, type II	Ann	Swi Chaung	22	Female	1156	Pf Negative
2MS00201038	PF3D7_0501100-HSP40-e4s1	heat shock protein 40, type II	Ann	Swi Chaung	22	Female	1113	Pf Negative
2MS00201038	PF3D7_0501200-PIESP2-e2	parasite-infected erythrocyte surface protein	Ann	Swi Chaung	22	Female	1492	Pf Negative
2MS00201038	PF3D7_0502400-MSP8-1	merozoite surface protein 8	Ann	Swi Chaung	22	Female	1325	Pf Negative
2MS00201038	PF3D7_0503900-null-2	conserved Plasmodium protein, unknown function	Ann	Swi Chaung	22	Female	1019	Pf Negative
2MS00201038	PF3D7_0511400-null-NA	conserved Plasmodium protein, unknown function	Ann	Swi Chaung	22	Female	1646	Pf Negative
2MS00201038	PF3D7_0511500-null-s3	RNA pseudouridylate synthase, putative	Ann	Swi Chaung	22	Female	1692	Pf Negative
2MS00201038	PF3D7_0513200-null-e2s3	conserved Plasmodium protein, unknown function	Ann	Swi Chaung	22	Female	1173	Pf Negative
2MS00201038	PF3D7_0527200-USP14-e2s1	ubiquitin carboxyl-terminal hydrolase 14	Ann	Swi Chaung	22	Female	1284	Pf Negative
2MS00201038	PF3D7_0532300-PHISTb-e2s1	Plasmodium exported protein (PHISTb), unknown function	Ann	Swi Chaung	22	Female	1720	Pf Negative
2MS00201038	PF3D7_0612600-NCS6-1	cytoplasmic tRNA 2-thiolation protein 1, putative	Ann	Swi Chaung	22	Female	1407	Pf Negative
2MS00201038	PF3D7_0615800-COG4-2o3	conserved oligomeric Golgi complex subunit 4, putative	Ann	Swi Chaung	22	Female	2021	Pf Negative
2MS00201038	PF3D7_0617400-VAR-s4	erythrocyte membrane protein 1, PfEMP1	Ann	Swi Chaung	22	Female	1396	Pf Negative
2MS00201038	PF3D7_0620400-MSP10-1	merozoite surface protein 10	Ann	Swi Chaung	22	Female	5730	Pf Negative
2MS00201038	PF3D7_0629700-SET1-s3	SET domain protein, putative	Ann	Swi Chaung	22	Female	1612	Pf Negative
2MS00201038	PF3D7_0629700-SET1-s5	SET domain protein, putative	Ann	Swi Chaung	22	Female	1229	Pf Negative
2MS00201038	PF3D7_0701900-null-e2s1	Plasmodium exported protein, unknown function	Ann	Swi Chaung	22	Female	1099	Pf Negative
2MS00201038	PF3D7_0702300-STARP-2	sporozoite threonine and asparagine-rich protein	Ann	Swi Chaung	22	Female	1626	Pf Negative
2MS00201038	PF3D7_0702300-STARP-e2	sporozoite threonine and asparagine-rich protein	Ann	Swi Chaung	22	Female	1217	Pf Negative
2MS00201038	PF3D7_0704300-null-s1	conserved Plasmodium membrane protein, unknown function	Ann	Swi Chaung	22	Female	1530	Pf Negative
2MS00201038	PF3D7_0705000-null-e1s2	mRNA cap guanine-N7 methyltransferase, putative	Ann	Swi Chaung	22	Female	1178	Pf Negative
2MS00201038	PF3D7_0706100-null-3o8	conserved Plasmodium protein, unknown function	Ann	Swi Chaung	22	Female	1083	Pf Negative
2MS00201038	PF3D7_0706100-null-NA	conserved Plasmodium protein, unknown function	Ann	Swi Chaung	22	Female	1391	Pf Negative
2MS00201038	PF3D7_0707700-null-1	E3 ubiquitin-protein ligase, putative	Ann	Swi Chaung	22	Female	948	Pf Negative
2MS00201038	PF3D7_0709900-null-e2	conserved protein, unknown function	Ann	Swi Chaung	22	Female	1232	Pf Negative
2MS00201038	PF3D7_0711700-VAR-e2s1	erythrocyte membrane protein 1, PfEMP1	Ann	Swi Chaung	22	Female	1471	Pf Negative
2MS00201038	PF3D7_0713900-null-e1s3	conserved Plasmodium protein, unknown function	Ann	Swi Chaung	22	Female	897	Pf Negative
2MS00201038	PF3D7_0713900-null-e1s4	conserved Plasmodium protein, unknown function	Ann	Swi Chaung	22	Female	1277	Pf Negative
2MS00201038	PF3D7_0713900-null-NA	conserved Plasmodium protein, unknown function	Ann	Swi Chaung	22	Female	3750	Pf Negative
2MS00201038	PF3D7_0714500-null-1	transcription elongation factor s-II, putative	Ann	Swi Chaung	22	Female	1786	Pf Negative
2MS00201038	PF3D7_0716300-null-e1s1	conserved protein, unknown function	Ann	Swi Chaung	22	Female	1649	Pf Negative
2MS00201038	PF3D7_0725100-null-e1s1	conserved Plasmodium membrane protein, unknown function	Ann	Swi Chaung	22	Female	1381	Pf Negative
2MS00201038	PF3D7_0726600-null-1o2	conserved Plasmodium protein, unknown function	Ann	Swi Chaung	22	Female	1510	Pf Negative
2MS00201038	PF3D7_0730300-ApiAP2-e1s2	AP2 domain transcription factor AP2-L, putative	Ann	Swi Chaung	22	Female	849	Pf Negative
2MS00201038	PF3D7_0731500-EBA175-s2	erythrocyte binding antigen-175	Ann	Swi Chaung	22	Female	1542.5	Pf Negative
2MS00201038	PF3D7_0800200-VAR-e2s1	erythrocyte membrane protein 1, PfEMP1	Ann	Swi Chaung	22	Female	1510	Pf Negative
2MS00201038	PF3D7_0800300-VAR-e2s1	erythrocyte membrane protein 1, PfEMP1	Ann	Swi Chaung	22	Female	1304	Pf Negative
2MS00201038	PF3D7_0801000-PHISTc-e2s1	Plasmodium exported protein (PHISTc), unknown function	Ann	Swi Chaung	22	Female	2859	Pf Negative
2MS00201038	PF3D7_0801000-PHISTc-e2s2	Plasmodium exported protein (PHISTc), unknown function	Ann	Swi Chaung	22	Female	1797	Pf Negative
2MS00201038	PF3D7_0801800-null-NA	mannose-6-phosphate isomerase, putative	Ann	Swi Chaung	22	Female	1546	Pf Negative
2MS00201038	PF3D7_0804500-null-e2s3	conserved Plasmodium membrane protein, unknown function	Ann	Swi Chaung	22	Female	1666	Pf Negative
2MS00201038	PF3D7_0808200-PMX-e1s1	plasmepsin X	Ann	Swi Chaung	22	Female	1180	Pf Negative
2MS00201038	PF3D7_0808600-VAR-e2s1	erythrocyte membrane protein 1, PfEMP1	Ann	Swi Chaung	22	Female	1307	Pf Negative
2MS00201038	PF3D7_0809200-pfa55-14-e1s2	asparagine-rich antigen Pfa55-14	Ann	Swi Chaung	22	Female	1489	Pf Negative
2MS00201038	PF3D7_0818900-HSP70-NA	heat shock protein 70	Ann	Swi Chaung	22	Female	1703	Pf Negative
2MS00201038	PF3D7_0823300-GCN5-e1s1	histone acetyltransferase GCN5	Ann	Swi Chaung	22	Female	1899	Pf Negative
2MS00201038	PF3D7_0823300-GCN5-NA	histone acetyltransferase GCN5	Ann	Swi Chaung	22	Female	1007	Pf Negative
2MS00201038	PF3D7_0825700-CryPH-1	crystalloid-specific PH domain-containing protein, putative	Ann	Swi Chaung	22	Female	1323	Pf Negative
2MS00201038	PF3D7_0826100-HEUL-s1	HECT-like E3 ubiquitin ligase, putative	Ann	Swi Chaung	22	Female	1177	Pf Negative
2MS00201038	PF3D7_0826100-HEUL-s8	HECT-like E3 ubiquitin ligase, putative	Ann	Swi Chaung	22	Female	882	Pf Negative
2MS00201038	PF3D7_0827600-null-2	conserved Plasmodium protein, unknown function	Ann	Swi Chaung	22	Female	1332	Pf Negative
2MS00201038	PF3D7_0827800-SET3-e1s3	SET domain protein, putative	Ann	Swi Chaung	22	Female	1518	Pf Negative
2MS00201038	PF3D7_0830600-PHISTc-2	Plasmodium exported protein (PHISTc), unknown function	Ann	Swi Chaung	22	Female	1407	Pf Negative
2MS00201038	PF3D7_0832300-null-2	Plasmodium exported protein (PHISTa-like), unknown function	Ann	Swi Chaung	22	Female	796	Pf Negative
2MS00201038	PF3D7_0902200-FIKK9.3-2o3	serine/threonine protein kinase, FIKK family	Ann	Swi Chaung	22	Female	349	Pf Negative
2MS00201038	PF3D7_0902200-FIKK9.3-NA	serine/threonine protein kinase, FIKK family	Ann	Swi Chaung	22	Female	1692	Pf Negative
2MS00201038	PF3D7_0903500-NUP138-e1s1	nucleoporin NUP138, putative	Ann	Swi Chaung	22	Female	1262	Pf Negative
2MS00201038	PF3D7_0904900-CuTP-e1s1	copper-transporting ATPase	Ann	Swi Chaung	22	Female	957	Pf Negative
2MS00201038	PF3D7_0904900-CuTP-e1s2	copper-transporting ATPase	Ann	Swi Chaung	22	Female	1230	Pf Negative
2MS00201038	PF3D7_0905400-RhopH3-e7s1	high molecular weight rhoptry protein 3	Ann	Swi Chaung	22	Female	1525	Pf Negative
2MS00201038	PF3D7_0906200-null-1	conserved Plasmodium protein, unknown function	Ann	Swi Chaung	22	Female	1630	Pf Negative
2MS00201038	PF3D7_0908800-null-1o2	mitochondrial carrier protein, putative	Ann	Swi Chaung	22	Female	1234	Pf Negative
2MS00201038	PF3D7_0909500-SPM1-NA	subpellicular microtubule protein 1, putative	Ann	Swi Chaung	22	Female	1407	Pf Negative
2MS00201038	PF3D7_0911300-CRMP1-e1s2	cysteine repeat modular protein 1	Ann	Swi Chaung	22	Female	1375	Pf Negative
2MS00201038	PF3D7_0911900-ICP-2	falstatin	Ann	Swi Chaung	22	Female	1334	Pf Negative
2MS00201038	PF3D7_0911900-ICP-e2	falstatin	Ann	Swi Chaung	22	Female	1243	Pf Negative
2MS00201038	PF3D7_0920700-null-1	CRAL/TRIO domain-containing protein, putative	Ann	Swi Chaung	22	Female	1223	Pf Negative
2MS00201038	PF3D7_0929000-TAF7-e2	transcription initiation factor TFIID subunit 7, putative	Ann	Swi Chaung	22	Female	1328	Pf Negative
2MS00201038	PF3D7_0930300-MSP1-s1	merozoite surface protein 1	Ann	Swi Chaung	22	Female	1462	Pf Negative
2MS00201038	PF3D7_0930300-MSP1-s2	merozoite surface protein 1	Ann	Swi Chaung	22	Female	3180	Pf Negative
2MS00201038	PF3D7_0935900-REX1-e2s1	ring-exported protein 1	Ann	Swi Chaung	22	Female	1186	Pf Negative
2MS00201038	PF3D7_0935900-REX1-NA	ring-exported protein 1	Ann	Swi Chaung	22	Female	2028	Pf Negative
2MS00201038	PF3D7_0936300-REX3-2	ring-exported protein 3	Ann	Swi Chaung	22	Female	1593	Pf Negative
2MS00201038	PF3D7_0936600-GEXP5-2	gametocyte exported protein 5	Ann	Swi Chaung	22	Female	1815	Pf Negative
2MS00201038	PF3D7_1001300-PHISTa-2	Plasmodium exported protein (PHISTa), unknown function	Ann	Swi Chaung	22	Female	1380	Pf Negative
2MS00201038	PF3D7_1001500-ETRAMP10-1	early transcribed membrane protein 10.1	Ann	Swi Chaung	22	Female	1656	Pf Negative
2MS00201038	PF3D7_1002000-HYP2-2	Plasmodium exported protein (hyp2), unknown function	Ann	Swi Chaung	22	Female	1297	Pf Negative
2MS00201038	PF3D7_1002100-PTP5-2	EMP1-trafficking protein	Ann	Swi Chaung	22	Female	2354	Pf Negative
2MS00201038	PF3D7_1003800-EFTUD2-e1s2	U5 small nuclear ribonucleoprotein component, putative	Ann	Swi Chaung	22	Female	1569	Pf Negative
2MS00201038	PF3D7_1007700-AP2-I-e1s2	AP2 domain transcription factor AP2-I	Ann	Swi Chaung	22	Female	1624	Pf Negative
2MS00201038	PF3D7_1008100-null-s1	zinc finger protein, putative	Ann	Swi Chaung	22	Female	1103	Pf Negative
2MS00201038	PF3D7_1008100-null-s3	zinc finger protein, putative	Ann	Swi Chaung	22	Female	1380	Pf Negative
2MS00201038	PF3D7_1009500-null-e3	metalloprotease, putative	Ann	Swi Chaung	22	Female	1490	Pf Negative
2MS00201038	PF3D7_1012700-NIF4-e1s2	NLI interacting factor-like phosphatase, putative	Ann	Swi Chaung	22	Female	1754	Pf Negative
2MS00201038	PF3D7_1014100-MSA180-NA	merozoite surface protein MSA180, putative	Ann	Swi Chaung	22	Female	8909	Pf Negative
2MS00201038	PF3D7_1014100-MSA180-s1	merozoite surface protein MSA180, putative	Ann	Swi Chaung	22	Female	1672	Pf Negative
2MS00201038	PF3D7_1014100-MSA180-s2	merozoite surface protein MSA180, putative	Ann	Swi Chaung	22	Female	1373	Pf Negative
2MS00201038	PF3D7_1014600-ADA2-e1s2	transcriptional coactivator ADA2	Ann	Swi Chaung	22	Female	871	Pf Negative
2MS00201038	PF3D7_1016500-PHISTc-e1s1	Plasmodium exported protein (PHISTc), unknown function	Ann	Swi Chaung	22	Female	1237	Pf Negative
2MS00201038	PF3D7_1016600-PHISTc-NA	Plasmodium exported protein (PHISTc), unknown function	Ann	Swi Chaung	22	Female	1037	Pf Negative
2MS00201038	PF3D7_1017100-RON12-1	rhoptry neck protein 12	Ann	Swi Chaung	22	Female	2187	Pf Negative
2MS00201038	PF3D7_1018300-null-NA	peptidase, putative	Ann	Swi Chaung	22	Female	1774	Pf Negative
2MS00201038	PF3D7_1021700-null-e1s2	conserved Plasmodium membrane protein, unknown function	Ann	Swi Chaung	22	Female	1784	Pf Negative
2MS00201038	PF3D7_1022000-null-e2	RNA-binding protein, putative	Ann	Swi Chaung	22	Female	1723	Pf Negative
2MS00201038	PF3D7_1023100-null-e1s4	dynein heavy chain, putative	Ann	Swi Chaung	22	Female	1358	Pf Negative
2MS00201038	PF3D7_1023100-null-NA	dynein heavy chain, putative	Ann	Swi Chaung	22	Female	1367	Pf Negative
2MS00201038	PF3D7_1024800-EXP3-e2s2	exported protein 3	Ann	Swi Chaung	22	Female	1623	Pf Negative
2MS00201038	PF3D7_1028700-MTRAP-1	merozoite TRAP-like protein	Ann	Swi Chaung	22	Female	1516	Pf Negative
2MS00201038	PF3D7_1033100-AdoMetDC/ODC-s2	S-adenosylmethionine decarboxylase/ornithine decarboxylase	Ann	Swi Chaung	22	Female	2849	Pf Negative
2MS00201038	PF3D7_1033200-ETRAMP10.2-e1s1	early transcribed membrane protein 10.2	Ann	Swi Chaung	22	Female	1688	Pf Negative
2MS00201038	PF3D7_1035200-S-antigen-NA	S-antigen	Ann	Swi Chaung	22	Female	1098	Pf Negative
2MS00201038	PF3D7_1035600-H101-1	merozoite surface protein	Ann	Swi Chaung	22	Female	1302	Pf Negative
2MS00201038	PF3D7_1035700-DBLMSP-e1s1	duffy binding-like merozoite surface protein	Ann	Swi Chaung	22	Female	1709	Pf Negative
2MS00201038	PF3D7_1035900-M566-1	probable protein, unknown function	Ann	Swi Chaung	22	Female	1650	Pf Negative
2MS00201038	PF3D7_1036000-MSP11-1	merozoite surface protein 11	Ann	Swi Chaung	22	Female	2673	Pf Negative
2MS00201038	PF3D7_1036300-DBLMSP2-1	duffy binding-like merozoite surface protein 2	Ann	Swi Chaung	22	Female	1530	Pf Negative
2MS00201038	PF3D7_1036400-LSA1-1o2	liver stage antigen 1	Ann	Swi Chaung	22	Female	11403	Pf Negative
2MS00201038	PF3D7_1036400-LSA1-e1	liver stage antigen 1	Ann	Swi Chaung	22	Female	2966	Pf Negative
2MS00201038	PF3D7_1036400-LSA1-e2s1	liver stage antigen 1	Ann	Swi Chaung	22	Female	4401	Pf Negative
2MS00201038	PF3D7_1036400-LSA1-e2s2	liver stage antigen 1	Ann	Swi Chaung	22	Female	7010	Pf Negative
2MS00201038	PF3D7_1100200-VAR-NA	erythrocyte membrane protein 1, PfEMP1	Ann	Swi Chaung	22	Female	1050	Pf Negative
2MS00201038	PF3D7_1100800-MC-2TM-2	Pfmc-2TM Maurer's cleft two transmembrane protein	Ann	Swi Chaung	22	Female	1408	Pf Negative
2MS00201038	PF3D7_1102500-GEXP02-e2s1	Plasmodium exported protein (PHISTb), unknown function	Ann	Swi Chaung	22	Female	1381	Pf Negative
2MS00201038	PF3D7_1106300-null-2o6	exonuclease, putative	Ann	Swi Chaung	22	Female	1476	Pf Negative
2MS00201038	PF3D7_1110100-null-3	conserved Plasmodium protein, unknown function	Ann	Swi Chaung	22	Female	2014	Pf Negative
2MS00201038	PF3D7_1121800-null-s1	peptidase M16, putative	Ann	Swi Chaung	22	Female	1209	Pf Negative
2MS00201038	PF3D7_1121800-null-s3	peptidase M16, putative	Ann	Swi Chaung	22	Female	1680	Pf Negative
2MS00201038	PF3D7_1122900-null-e2s2	dynein heavy chain, putative	Ann	Swi Chaung	22	Female	1246	Pf Negative
2MS00201038	PF3D7_1122900-null-e2s5	dynein heavy chain, putative	Ann	Swi Chaung	22	Female	1733	Pf Negative
2MS00201038	PF3D7_1123400-null-e1	translation elongation factor EF-1, subunit alpha, putative	Ann	Swi Chaung	22	Female	1278	Pf Negative
2MS00201038	PF3D7_1125800-null-1o4	kelch domain-containing protein, putative	Ann	Swi Chaung	22	Female	2101	Pf Negative
2MS00201038	PF3D7_1129100-PV1-e1s1	parasitophorous vacuolar protein 1	Ann	Swi Chaung	22	Female	591	Pf Negative
2MS00201038	PF3D7_1133100-null-e1s2	conserved Plasmodium protein, unknown function	Ann	Swi Chaung	22	Female	820	Pf Negative
2MS00201038	PF3D7_1133200-null-e1s2	conserved Plasmodium protein, unknown function	Ann	Swi Chaung	22	Female	1279	Pf Negative
2MS00201038	PF3D7_1133400-AMA1-NA	apical membrane antigen 1	Ann	Swi Chaung	22	Female	1622	Pf Negative
2MS00201038	PF3D7_1134500-null-s2	alpha/beta hydrolase, putative	Ann	Swi Chaung	22	Female	1505	Pf Negative
2MS00201038	PF3D7_1134700-RPA2-e2s2	DNA-directed RNA polymerase I subunit RPA2, putative	Ann	Swi Chaung	22	Female	1385	Pf Negative
2MS00201038	PF3D7_1138400-GCalpha-e1s4	guanylyl cyclase	Ann	Swi Chaung	22	Female	1036	Pf Negative
2MS00201038	PF3D7_1139300-ApiAP2-e2s3	AP2 domain transcription factor, putative	Ann	Swi Chaung	22	Female	1015	Pf Negative
2MS00201038	PF3D7_1140800-null-1	conserved Plasmodium protein, unknown function	Ann	Swi Chaung	22	Female	1432	Pf Negative
2MS00201038	PF3D7_1149000-Pf332-s1	antigen 332, DBL-like protein	Ann	Swi Chaung	22	Female	2105	Pf Negative
2MS00201038	PF3D7_1149000-Pf332-s4	antigen 332, DBL-like protein	Ann	Swi Chaung	22	Female	1296	Pf Negative
2MS00201038	PF3D7_1149000-Pf332-s6	antigen 332, DBL-like protein	Ann	Swi Chaung	22	Female	1104	Pf Negative
2MS00201038	PF3D7_1149200-RESA3-e2s1	ring-infected erythrocyte surface antigen	Ann	Swi Chaung	22	Female	1463	Pf Negative
2MS00201038	PF3D7_1149600-null-2	DnaJ protein, putative	Ann	Swi Chaung	22	Female	830	Pf Negative
2MS00201038	PF3D7_1201500-null-1	GPN-loop GTPase, putative	Ann	Swi Chaung	22	Female	1338	Pf Negative
2MS00201038	PF3D7_1203700-NAPL-e3	nucleosome assembly protein	Ann	Swi Chaung	22	Female	1794	Pf Negative
2MS00201038	PF3D7_1208800-null-e1s1	zinc finger protein, putative	Ann	Swi Chaung	22	Female	1154	Pf Negative
2MS00201038	PF3D7_1209400-CIA1-e1s1	cytosolic iron-sulfur protein assembly protein 1, putative	Ann	Swi Chaung	22	Female	1206	Pf Negative
2MS00201038	PF3D7_1211200-null-e1s1	conserved Plasmodium protein, unknown function	Ann	Swi Chaung	22	Female	1556	Pf Negative
2MS00201038	PF3D7_1211900-ATP4-e1s1	non-SERCA-type Ca2+ -transporting P-ATPase	Ann	Swi Chaung	22	Female	784	Pf Negative
2MS00201038	PF3D7_1215400-null-1	conserved Plasmodium protein, unknown function	Ann	Swi Chaung	22	Female	1734	Pf Negative
2MS00201038	PF3D7_1215900-SR10-1	serpentine receptor, putative	Ann	Swi Chaung	22	Female	1511	Pf Negative
2MS00201038	PF3D7_1216500-MDV1-e1s1	male development gene 1	Ann	Swi Chaung	22	Female	1345	Pf Negative
2MS00201038	PF3D7_1221600-null-1	protein TSSC1, putative	Ann	Swi Chaung	22	Female	1088	Pf Negative
2MS00201038	PF3D7_1221900-null-1	conserved Plasmodium membrane protein, unknown function	Ann	Swi Chaung	22	Female	1408	Pf Negative
2MS00201038	PF3D7_1233400-null-1o4	conserved Plasmodium membrane protein, unknown function	Ann	Swi Chaung	22	Female	1653	Pf Negative
2MS00201038	PF3D7_1236100-CARP-e2s1	clustered-asparagine-rich protein	Ann	Swi Chaung	22	Female	1181	Pf Negative
2MS00201038	PF3D7_1238800-ACS11-e1s1	acyl-CoA synthetase	Ann	Swi Chaung	22	Female	1060	Pf Negative
2MS00201038	PF3D7_1239700-FTSH1-e1s1	ATP-dependent zinc metalloprotease FTSH 1	Ann	Swi Chaung	22	Female	2325	Pf Negative
2MS00201038	PF3D7_1239800-null-s5	conserved Plasmodium protein, unknown function	Ann	Swi Chaung	22	Female	938	Pf Negative
2MS00201038	PF3D7_1244100-null-e1s2	N-alpha-acetyltransferase 15, NatA auxiliary subunit, putative	Ann	Swi Chaung	22	Female	1265	Pf Negative
2MS00201038	PF3D7_1249800-THO2-e1s3	THO complex subunit 2, putative	Ann	Swi Chaung	22	Female	668	Pf Negative
2MS00201038	PF3D7_1250600-null-NA	translation initiation factor eIF-2B subunit beta, putative	Ann	Swi Chaung	22	Female	1356	Pf Negative
2MS00201038	PF3D7_1252100-RON3-e8s2	rhoptry neck protein 3	Ann	Swi Chaung	22	Female	1169	Pf Negative
2MS00201038	PF3D7_1252700-PHISTb-2	Plasmodium exported protein (PHISTb), unknown function	Ann	Swi Chaung	22	Female	1720	Pf Negative
2MS00201038	PF3D7_1302000-PTP6-2	EMP1-trafficking protein	Ann	Swi Chaung	22	Female	1375	Pf Negative
2MS00201038	PF3D7_1302600-DOHH-1	deoxyhypusine hydroxylase	Ann	Swi Chaung	22	Female	1577	Pf Negative
2MS00201038	PF3D7_1311600-null-1	conserved Plasmodium protein, unknown function	Ann	Swi Chaung	22	Female	1611	Pf Negative
2MS00201038	PF3D7_1321100-null-e3s1	conserved Plasmodium protein, unknown function	Ann	Swi Chaung	22	Female	1337	Pf Negative
2MS00201038	PF3D7_1334800-MSRP2-1	MSP7-like protein	Ann	Swi Chaung	22	Female	1211	Pf Negative
2MS00201038	PF3D7_1335100-MSP7-NA	merozoite surface protein 7	Ann	Swi Chaung	22	Female	1213	Pf Negative
2MS00201038	PF3D7_1335300-RH2b-e1s1	reticulocyte binding protein 2 homologue b	Ann	Swi Chaung	22	Female	1251	Pf Negative
2MS00201038	PF3D7_1335300-RH2b-e1s2	reticulocyte binding protein 2 homologue b	Ann	Swi Chaung	22	Female	2698	Pf Negative
2MS00201038	PF3D7_1335600-null-e2	conserved Plasmodium protein, unknown function	Ann	Swi Chaung	22	Female	1066	Pf Negative
2MS00201038	PF3D7_1341600-GPI10-1	GPI mannosyltransferase 3	Ann	Swi Chaung	22	Female	1392	Pf Negative
2MS00201038	PF3D7_1346400-null-e1s1	VPS13 domain-containing protein, putative	Ann	Swi Chaung	22	Female	690	Pf Negative
2MS00201038	PF3D7_1346400-null-e1s3	VPS13 domain-containing protein, putative	Ann	Swi Chaung	22	Female	1311	Pf Negative
2MS00201038	PF3D7_1346400-null-e1s4	VPS13 domain-containing protein, putative	Ann	Swi Chaung	22	Female	1156	Pf Negative
2MS00201038	PF3D7_1349600-null-2	conserved Plasmodium protein, unknown function	Ann	Swi Chaung	22	Female	1742	Pf Negative
2MS00201038	PF3D7_1352800-MON1-1o3	vacuolar fusion protein MON1, putative	Ann	Swi Chaung	22	Female	1329	Pf Negative
2MS00201038	PF3D7_1353100-null-e2s1	Plasmodium exported protein, unknown function	Ann	Swi Chaung	22	Female	1251	Pf Negative
2MS00201038	PF3D7_1364400-null-e1s1	conserved Plasmodium protein, unknown function	Ann	Swi Chaung	22	Female	1437	Pf Negative
2MS00201038	PF3D7_1366600-SRPR-alpha-NA	signal recognition particle receptor subunit alpha, putative	Ann	Swi Chaung	22	Female	1459	Pf Negative
2MS00201038	PF3D7_1401400-ETRAMP14-1	early transcribed membrane protein 14.1	Ann	Swi Chaung	22	Female	1543	Pf Negative
2MS00201038	PF3D7_1403200-null-e4s2	conserved Plasmodium protein, unknown function	Ann	Swi Chaung	22	Female	1322	Pf Negative
2MS00201038	PF3D7_1410400-RAP1-e1s1	rhoptry-associated protein 1	Ann	Swi Chaung	22	Female	1317	Pf Negative
2MS00201038	PF3D7_1411600-Obg1-1	GTP-binding protein Obg1	Ann	Swi Chaung	22	Female	1564	Pf Negative
2MS00201038	PF3D7_1417200-null-e1s4	NOT family protein, putative	Ann	Swi Chaung	22	Female	874	Pf Negative
2MS00201038	PF3D7_1418100-LISP1-s3	liver specific protein 1, putative	Ann	Swi Chaung	22	Female	1692	Pf Negative
2MS00201038	PF3D7_1420700-P113-NA	surface protein P113	Ann	Swi Chaung	22	Female	1942	Pf Negative
2MS00201038	PF3D7_1433500-TOP2-e1s1	DNA topoisomerase 2	Ann	Swi Chaung	22	Female	1484	Pf Negative
2MS00201038	PF3D7_1434500-null-e2s4	dynein-related AAA-type ATPase, putative	Ann	Swi Chaung	22	Female	1873	Pf Negative
2MS00201038	PF3D7_1434500-null-e2s5	dynein-related AAA-type ATPase, putative	Ann	Swi Chaung	22	Female	1072	Pf Negative
2MS00201038	PF3D7_1436300-PTEX150-e1s1	translocon component PTEX150	Ann	Swi Chaung	22	Female	2173	Pf Negative
2MS00201038	PF3D7_1436300-PTEX150-NA	translocon component PTEX150	Ann	Swi Chaung	22	Female	1120	Pf Negative
2MS00201038	PF3D7_1439100-null-e2s2	DEAD/DEAH box helicase, putative	Ann	Swi Chaung	22	Female	1315	Pf Negative
2MS00201038	PF3D7_1442900-SEC7-s2	protein transport protein SEC7, putative	Ann	Swi Chaung	22	Female	1809	Pf Negative
2MS00201038	PF3D7_1446700-null-NA	conserved Plasmodium protein, unknown function	Ann	Swi Chaung	22	Female	1623	Pf Negative
2MS00201038	PF3D7_1448000-UTP12-e2s2	U3 small nucleolar RNA-associated protein 12, putative	Ann	Swi Chaung	22	Female	897	Pf Negative
2MS00201038	PF3D7_1448300-null-s1	conserved protein, unknown function	Ann	Swi Chaung	22	Female	1143	Pf Negative
2MS00201038	PF3D7_1448500-null-NA	conserved Plasmodium protein, unknown function	Ann	Swi Chaung	22	Female	1542	Pf Negative
2MS00201038	PF3D7_1448700-null-1	HSP20-like chaperone, putative	Ann	Swi Chaung	22	Female	1582	Pf Negative
2MS00201038	PF3D7_1452000-RON2-s1	rhoptry neck protein 2	Ann	Swi Chaung	22	Female	1245	Pf Negative
2MS00201038	PF3D7_1452000-RON2-s2	rhoptry neck protein 2	Ann	Swi Chaung	22	Female	810	Pf Negative
2MS00201038	PF3D7_1465300-null-e1	ribonuclease Z, putative	Ann	Swi Chaung	22	Female	1475	Pf Negative
2MS00201038	PF3D7_1466300-RPN2-e1s1	26S proteasome regulatory subunit RPN2, putative	Ann	Swi Chaung	22	Female	1038	Pf Negative
2MS00201038	PF3D7_1466400-ApiAP2-e1s1	AP2 domain transcription factor AP2-EXP	Ann	Swi Chaung	22	Female	1594	Pf Negative
2MS00201038	PF3D7_1468100-null-e2s1	kelch domain-containing protein, putative	Ann	Swi Chaung	22	Female	1749	Pf Negative
2MS00201038	PF3D7_1473100-null-e2s1	GTPase-activating protein, putative	Ann	Swi Chaung	22	Female	1958	Pf Negative
2MS00201038	PF3D7_1476600-null-e2	Plasmodium exported protein, unknown function	Ann	Swi Chaung	22	Female	1486	Pf Negative
2MS00201038	PF3D7_1477500-PHISTb-2	Plasmodium exported protein (PHISTb), unknown function	Ann	Swi Chaung	22	Female	1088	Pf Negative
2MS00201047	NA-NoDNA-NA	NA	Ann	Swi Chaung	50	Female	2019.28571428571	Pf Negative
2MS00201047	PF3D7_0102200-RESA-e2s2	ring-infected erythrocyte surface antigen	Ann	Swi Chaung	50	Female	1846	Pf Negative
2MS00201047	PF3D7_0102500-EBA181-e1s2	erythrocyte binding antigen-181	Ann	Swi Chaung	50	Female	2002	Pf Negative
2MS00201047	PF3D7_0108300-ARP-s3	conserved Plasmodium protein, unknown function	Ann	Swi Chaung	50	Female	2260	Pf Negative
2MS00201047	PF3D7_0108700-PSOP24-e1s1	secreted ookinete protein, putative	Ann	Swi Chaung	50	Female	1917	Pf Negative
2MS00201047	PF3D7_0108700-PSOP24-e1s2	secreted ookinete protein, putative	Ann	Swi Chaung	50	Female	599	Pf Negative
2MS00201047	PF3D7_0110500-null-e1s2	bromodomain protein, putative	Ann	Swi Chaung	50	Female	2269	Pf Negative
2MS00201047	PF3D7_0110500-null-e1s3	bromodomain protein, putative	Ann	Swi Chaung	50	Female	2993	Pf Negative
2MS00201047	PF3D7_0111000-null-e1s2	kinesin-8, putative	Ann	Swi Chaung	50	Female	1483	Pf Negative
2MS00201047	PF3D7_0200100-VAR-NA	erythrocyte membrane protein 1, PfEMP1	Ann	Swi Chaung	50	Female	2546	Pf Negative
2MS00201047	PF3D7_0205600-null-1	conserved Plasmodium protein, unknown function	Ann	Swi Chaung	50	Female	1496	Pf Negative
2MS00201047	PF3D7_0206800-MSP2-NA	merozoite surface protein 2	Ann	Swi Chaung	50	Female	7870	Pf Negative
2MS00201047	PF3D7_0206900-MSP5-1o2	merozoite surface protein 5	Ann	Swi Chaung	50	Female	1786	Pf Negative
2MS00201047	PF3D7_0206900-MSP5-e1	merozoite surface protein 5	Ann	Swi Chaung	50	Female	1614	Pf Negative
2MS00201047	PF3D7_0207000-MSP4-1o2	merozoite surface protein 4	Ann	Swi Chaung	50	Female	3427	Pf Negative
2MS00201047	PF3D7_0207000-MSP4-e1	merozoite surface protein 4	Ann	Swi Chaung	50	Female	3110	Pf Negative
2MS00201047	PF3D7_0207400-SERA7-2o4	serine repeat antigen 7	Ann	Swi Chaung	50	Female	1059	Pf Negative
2MS00201047	PF3D7_0207600-SERA5-e2s1	serine repeat antigen 5	Ann	Swi Chaung	50	Female	8696	Pf Negative
2MS00201047	PF3D7_0207700-SERA4-2o4	serine repeat antigen 4	Ann	Swi Chaung	50	Female	1311	Pf Negative
2MS00201047	PF3D7_0207800-SERA3-2o4	serine repeat antigen 3	Ann	Swi Chaung	50	Female	2354	Pf Negative
2MS00201047	PF3D7_0220000-LSA3-e2s1	liver stage antigen 3	Ann	Swi Chaung	50	Female	15268	Pf Negative
2MS00201047	PF3D7_0220000-LSA3-e2s2	liver stage antigen 3	Ann	Swi Chaung	50	Female	4647	Pf Negative
2MS00201047	PF3D7_0223300-null-NA	erythrocyte membrane protein 1 (PfEMP1), exon 2	Ann	Swi Chaung	50	Female	1656	Pf Negative
2MS00201047	PF3D7_0302500-CLAG3.1-e1s1	cytoadherence linked asexual protein 3.1	Ann	Swi Chaung	50	Female	1382	Pf Negative
2MS00201047	PF3D7_0302800-null-e1s1	RNA-binding protein, putative	Ann	Swi Chaung	50	Female	2039	Pf Negative
2MS00201047	PF3D7_0304600-CSP-NA	circumsporozoite (CS) protein	Ann	Swi Chaung	50	Female	4327	Pf Negative
2MS00201047	PF3D7_0305600-null-1	DNA-(apurinic or apyrimidinic site) lyase, putative	Ann	Swi Chaung	50	Female	1267	Pf Negative
2MS00201047	PF3D7_0306200-AHA1-5o5	activator of Hsp90 ATPase	Ann	Swi Chaung	50	Female	1390	Pf Negative
2MS00201047	PF3D7_0310300-null-e1s1	phosphoglycerate mutase, putative	Ann	Swi Chaung	50	Female	1575	Pf Negative
2MS00201047	PF3D7_0310500-DHX57-e1s3	ATP-dependent RNA helicase DHX57, putative	Ann	Swi Chaung	50	Female	2540	Pf Negative
2MS00201047	PF3D7_0313600-null-5o6	conserved Plasmodium protein, unknown function	Ann	Swi Chaung	50	Female	1885	Pf Negative
2MS00201047	PF3D7_0320500-Nico-1	nicotinamidase, putative	Ann	Swi Chaung	50	Female	1838	Pf Negative
2MS00201047	PF3D7_0323800-null-e2s1	conserved Plasmodium protein, unknown function	Ann	Swi Chaung	50	Female	1890	Pf Negative
2MS00201047	PF3D7_0402400-GEXP18-2	Plasmodium exported protein, unknown function	Ann	Swi Chaung	50	Female	3455	Pf Negative
2MS00201047	PF3D7_0404600-null-s5	conserved Plasmodium membrane protein, unknown function	Ann	Swi Chaung	50	Female	1844	Pf Negative
2MS00201047	PF3D7_0406200-Pfs16-NA	sexual stage-specific protein precursor	Ann	Swi Chaung	50	Female	5939	Pf Negative
2MS00201047	PF3D7_0407000-null-1	conserved Plasmodium protein, unknown function	Ann	Swi Chaung	50	Female	5102	Pf Negative
2MS00201047	PF3D7_0407700-null-e2s2	conserved Plasmodium protein, unknown function	Ann	Swi Chaung	50	Female	3310	Pf Negative
2MS00201047	PF3D7_0407700-null-NA	conserved Plasmodium protein, unknown function	Ann	Swi Chaung	50	Female	1490	Pf Negative
2MS00201047	PF3D7_0407800-null-e1s2	conserved Plasmodium protein, unknown function	Ann	Swi Chaung	50	Female	2589	Pf Negative
2MS00201047	PF3D7_0409300-null-NA	methyltransferase, putative	Ann	Swi Chaung	50	Female	1421	Pf Negative
2MS00201047	PF3D7_0412000-null-1	LITAF-like zinc finger protein, putative	Ann	Swi Chaung	50	Female	1839	Pf Negative
2MS00201047	PF3D7_0414700-null-1	GTP-binding protein, putative	Ann	Swi Chaung	50	Female	1212	Pf Negative
2MS00201047	PF3D7_0420700-VAR-e2s1	erythrocyte membrane protein 1, PfEMP1	Ann	Swi Chaung	50	Female	1377	Pf Negative
2MS00201047	PF3D7_0422100-null-NA	transmembrane emp24 domain-containing protein, putative	Ann	Swi Chaung	50	Female	2253	Pf Negative
2MS00201047	PF3D7_0423700-ETRAMP4-1	early transcribed membrane protein 4	Ann	Swi Chaung	50	Female	2571	Pf Negative
2MS00201047	PF3D7_0424100-RH5-2	reticulocyte binding protein homologue 5	Ann	Swi Chaung	50	Female	1256	Pf Negative
2MS00201047	PF3D7_0424800-null-2	Plasmodium exported protein (PHISTb), unknown function	Ann	Swi Chaung	50	Female	1657	Pf Negative
2MS00201047	PF3D7_0501100-HSP40-e3s1	heat shock protein 40, type II	Ann	Swi Chaung	50	Female	1104	Pf Negative
2MS00201047	PF3D7_0501100-HSP40-e4s1	heat shock protein 40, type II	Ann	Swi Chaung	50	Female	1842	Pf Negative
2MS00201047	PF3D7_0501200-PIESP2-e2	parasite-infected erythrocyte surface protein	Ann	Swi Chaung	50	Female	1615	Pf Negative
2MS00201047	PF3D7_0502400-MSP8-1	merozoite surface protein 8	Ann	Swi Chaung	50	Female	1828	Pf Negative
2MS00201047	PF3D7_0503900-null-2	conserved Plasmodium protein, unknown function	Ann	Swi Chaung	50	Female	1123	Pf Negative
2MS00201047	PF3D7_0511400-null-NA	conserved Plasmodium protein, unknown function	Ann	Swi Chaung	50	Female	1312	Pf Negative
2MS00201047	PF3D7_0511500-null-s3	RNA pseudouridylate synthase, putative	Ann	Swi Chaung	50	Female	2470	Pf Negative
2MS00201047	PF3D7_0513200-null-e2s3	conserved Plasmodium protein, unknown function	Ann	Swi Chaung	50	Female	1638	Pf Negative
2MS00201047	PF3D7_0527200-USP14-e2s1	ubiquitin carboxyl-terminal hydrolase 14	Ann	Swi Chaung	50	Female	5465	Pf Negative
2MS00201047	PF3D7_0532300-PHISTb-e2s1	Plasmodium exported protein (PHISTb), unknown function	Ann	Swi Chaung	50	Female	1861	Pf Negative
2MS00201047	PF3D7_0612600-NCS6-1	cytoplasmic tRNA 2-thiolation protein 1, putative	Ann	Swi Chaung	50	Female	1753	Pf Negative
2MS00201047	PF3D7_0615800-COG4-2o3	conserved oligomeric Golgi complex subunit 4, putative	Ann	Swi Chaung	50	Female	2173	Pf Negative
2MS00201047	PF3D7_0617400-VAR-s4	erythrocyte membrane protein 1, PfEMP1	Ann	Swi Chaung	50	Female	1522	Pf Negative
2MS00201047	PF3D7_0620400-MSP10-1	merozoite surface protein 10	Ann	Swi Chaung	50	Female	2182	Pf Negative
2MS00201047	PF3D7_0629700-SET1-s3	SET domain protein, putative	Ann	Swi Chaung	50	Female	2719	Pf Negative
2MS00201047	PF3D7_0629700-SET1-s5	SET domain protein, putative	Ann	Swi Chaung	50	Female	1246	Pf Negative
2MS00201047	PF3D7_0701900-null-e2s1	Plasmodium exported protein, unknown function	Ann	Swi Chaung	50	Female	1492	Pf Negative
2MS00201047	PF3D7_0702300-STARP-2	sporozoite threonine and asparagine-rich protein	Ann	Swi Chaung	50	Female	3928	Pf Negative
2MS00201047	PF3D7_0702300-STARP-e2	sporozoite threonine and asparagine-rich protein	Ann	Swi Chaung	50	Female	4341	Pf Negative
2MS00201047	PF3D7_0704300-null-s1	conserved Plasmodium membrane protein, unknown function	Ann	Swi Chaung	50	Female	1566	Pf Negative
2MS00201047	PF3D7_0705000-null-e1s2	mRNA cap guanine-N7 methyltransferase, putative	Ann	Swi Chaung	50	Female	2314	Pf Negative
2MS00201047	PF3D7_0706100-null-3o8	conserved Plasmodium protein, unknown function	Ann	Swi Chaung	50	Female	1827	Pf Negative
2MS00201047	PF3D7_0706100-null-NA	conserved Plasmodium protein, unknown function	Ann	Swi Chaung	50	Female	1964	Pf Negative
2MS00201047	PF3D7_0707700-null-1	E3 ubiquitin-protein ligase, putative	Ann	Swi Chaung	50	Female	1233	Pf Negative
2MS00201047	PF3D7_0709900-null-e2	conserved protein, unknown function	Ann	Swi Chaung	50	Female	1931	Pf Negative
2MS00201047	PF3D7_0711700-VAR-e2s1	erythrocyte membrane protein 1, PfEMP1	Ann	Swi Chaung	50	Female	1440	Pf Negative
2MS00201047	PF3D7_0713900-null-e1s3	conserved Plasmodium protein, unknown function	Ann	Swi Chaung	50	Female	915	Pf Negative
2MS00201047	PF3D7_0713900-null-e1s4	conserved Plasmodium protein, unknown function	Ann	Swi Chaung	50	Female	1698	Pf Negative
2MS00201047	PF3D7_0713900-null-NA	conserved Plasmodium protein, unknown function	Ann	Swi Chaung	50	Female	15800	Pf Negative
2MS00201047	PF3D7_0714500-null-1	transcription elongation factor s-II, putative	Ann	Swi Chaung	50	Female	1947	Pf Negative
2MS00201047	PF3D7_0716300-null-e1s1	conserved protein, unknown function	Ann	Swi Chaung	50	Female	4506	Pf Negative
2MS00201047	PF3D7_0725100-null-e1s1	conserved Plasmodium membrane protein, unknown function	Ann	Swi Chaung	50	Female	2042	Pf Negative
2MS00201047	PF3D7_0726600-null-1o2	conserved Plasmodium protein, unknown function	Ann	Swi Chaung	50	Female	2094	Pf Negative
2MS00201047	PF3D7_0730300-ApiAP2-e1s2	AP2 domain transcription factor AP2-L, putative	Ann	Swi Chaung	50	Female	1309	Pf Negative
2MS00201047	PF3D7_0731500-EBA175-s2	erythrocyte binding antigen-175	Ann	Swi Chaung	50	Female	2589.5	Pf Negative
2MS00201047	PF3D7_0800200-VAR-e2s1	erythrocyte membrane protein 1, PfEMP1	Ann	Swi Chaung	50	Female	2117	Pf Negative
2MS00201047	PF3D7_0800300-VAR-e2s1	erythrocyte membrane protein 1, PfEMP1	Ann	Swi Chaung	50	Female	1689	Pf Negative
2MS00201047	PF3D7_0801000-PHISTc-e2s1	Plasmodium exported protein (PHISTc), unknown function	Ann	Swi Chaung	50	Female	12631	Pf Negative
2MS00201047	PF3D7_0801000-PHISTc-e2s2	Plasmodium exported protein (PHISTc), unknown function	Ann	Swi Chaung	50	Female	6633	Pf Negative
2MS00201047	PF3D7_0801800-null-NA	mannose-6-phosphate isomerase, putative	Ann	Swi Chaung	50	Female	1150	Pf Negative
2MS00201047	PF3D7_0804500-null-e2s3	conserved Plasmodium membrane protein, unknown function	Ann	Swi Chaung	50	Female	1921	Pf Negative
2MS00201047	PF3D7_0808200-PMX-e1s1	plasmepsin X	Ann	Swi Chaung	50	Female	2786	Pf Negative
2MS00201047	PF3D7_0808600-VAR-e2s1	erythrocyte membrane protein 1, PfEMP1	Ann	Swi Chaung	50	Female	1561	Pf Negative
2MS00201047	PF3D7_0809200-pfa55-14-e1s2	asparagine-rich antigen Pfa55-14	Ann	Swi Chaung	50	Female	1453	Pf Negative
2MS00201047	PF3D7_0818900-HSP70-NA	heat shock protein 70	Ann	Swi Chaung	50	Female	1362	Pf Negative
2MS00201047	PF3D7_0823300-GCN5-e1s1	histone acetyltransferase GCN5	Ann	Swi Chaung	50	Female	2065	Pf Negative
2MS00201047	PF3D7_0823300-GCN5-NA	histone acetyltransferase GCN5	Ann	Swi Chaung	50	Female	10892	Pf Negative
2MS00201047	PF3D7_0825700-CryPH-1	crystalloid-specific PH domain-containing protein, putative	Ann	Swi Chaung	50	Female	2541	Pf Negative
2MS00201047	PF3D7_0826100-HEUL-s1	HECT-like E3 ubiquitin ligase, putative	Ann	Swi Chaung	50	Female	1892	Pf Negative
2MS00201047	PF3D7_0826100-HEUL-s8	HECT-like E3 ubiquitin ligase, putative	Ann	Swi Chaung	50	Female	1963	Pf Negative
2MS00201047	PF3D7_0827600-null-2	conserved Plasmodium protein, unknown function	Ann	Swi Chaung	50	Female	2347	Pf Negative
2MS00201047	PF3D7_0827800-SET3-e1s3	SET domain protein, putative	Ann	Swi Chaung	50	Female	1608	Pf Negative
2MS00201047	PF3D7_0830600-PHISTc-2	Plasmodium exported protein (PHISTc), unknown function	Ann	Swi Chaung	50	Female	1849	Pf Negative
2MS00201047	PF3D7_0832300-null-2	Plasmodium exported protein (PHISTa-like), unknown function	Ann	Swi Chaung	50	Female	1995	Pf Negative
2MS00201047	PF3D7_0902200-FIKK9.3-2o3	serine/threonine protein kinase, FIKK family	Ann	Swi Chaung	50	Female	1479	Pf Negative
2MS00201047	PF3D7_0902200-FIKK9.3-NA	serine/threonine protein kinase, FIKK family	Ann	Swi Chaung	50	Female	1215	Pf Negative
2MS00201047	PF3D7_0903500-NUP138-e1s1	nucleoporin NUP138, putative	Ann	Swi Chaung	50	Female	1466	Pf Negative
2MS00201047	PF3D7_0904900-CuTP-e1s1	copper-transporting ATPase	Ann	Swi Chaung	50	Female	2198	Pf Negative
2MS00201047	PF3D7_0904900-CuTP-e1s2	copper-transporting ATPase	Ann	Swi Chaung	50	Female	3195	Pf Negative
2MS00201047	PF3D7_0905400-RhopH3-e7s1	high molecular weight rhoptry protein 3	Ann	Swi Chaung	50	Female	11212	Pf Negative
2MS00201047	PF3D7_0906200-null-1	conserved Plasmodium protein, unknown function	Ann	Swi Chaung	50	Female	1960	Pf Negative
2MS00201047	PF3D7_0908800-null-1o2	mitochondrial carrier protein, putative	Ann	Swi Chaung	50	Female	1973	Pf Negative
2MS00201047	PF3D7_0909500-SPM1-NA	subpellicular microtubule protein 1, putative	Ann	Swi Chaung	50	Female	1350	Pf Negative
2MS00201047	PF3D7_0911300-CRMP1-e1s2	cysteine repeat modular protein 1	Ann	Swi Chaung	50	Female	1505	Pf Negative
2MS00201047	PF3D7_0911900-ICP-2	falstatin	Ann	Swi Chaung	50	Female	1440	Pf Negative
2MS00201047	PF3D7_0911900-ICP-e2	falstatin	Ann	Swi Chaung	50	Female	1767	Pf Negative
2MS00201047	PF3D7_0920700-null-1	CRAL/TRIO domain-containing protein, putative	Ann	Swi Chaung	50	Female	1672	Pf Negative
2MS00201047	PF3D7_0929000-TAF7-e2	transcription initiation factor TFIID subunit 7, putative	Ann	Swi Chaung	50	Female	1984	Pf Negative
2MS00201047	PF3D7_0930300-MSP1-s1	merozoite surface protein 1	Ann	Swi Chaung	50	Female	1259	Pf Negative
2MS00201047	PF3D7_0930300-MSP1-s2	merozoite surface protein 1	Ann	Swi Chaung	50	Female	4835	Pf Negative
2MS00201047	PF3D7_0935900-REX1-e2s1	ring-exported protein 1	Ann	Swi Chaung	50	Female	5295	Pf Negative
2MS00201047	PF3D7_0935900-REX1-NA	ring-exported protein 1	Ann	Swi Chaung	50	Female	7428	Pf Negative
2MS00201047	PF3D7_0936300-REX3-2	ring-exported protein 3	Ann	Swi Chaung	50	Female	2990	Pf Negative
2MS00201047	PF3D7_0936600-GEXP5-2	gametocyte exported protein 5	Ann	Swi Chaung	50	Female	1497	Pf Negative
2MS00201047	PF3D7_1001300-PHISTa-2	Plasmodium exported protein (PHISTa), unknown function	Ann	Swi Chaung	50	Female	1481	Pf Negative
2MS00201047	PF3D7_1001500-ETRAMP10-1	early transcribed membrane protein 10.1	Ann	Swi Chaung	50	Female	2654	Pf Negative
2MS00201047	PF3D7_1002000-HYP2-2	Plasmodium exported protein (hyp2), unknown function	Ann	Swi Chaung	50	Female	2190	Pf Negative
2MS00201047	PF3D7_1002100-PTP5-2	EMP1-trafficking protein	Ann	Swi Chaung	50	Female	2107	Pf Negative
2MS00201047	PF3D7_1003800-EFTUD2-e1s2	U5 small nuclear ribonucleoprotein component, putative	Ann	Swi Chaung	50	Female	1713	Pf Negative
2MS00201047	PF3D7_1007700-AP2-I-e1s2	AP2 domain transcription factor AP2-I	Ann	Swi Chaung	50	Female	4242	Pf Negative
2MS00201047	PF3D7_1008100-null-s1	zinc finger protein, putative	Ann	Swi Chaung	50	Female	1303	Pf Negative
2MS00201047	PF3D7_1008100-null-s3	zinc finger protein, putative	Ann	Swi Chaung	50	Female	1552	Pf Negative
2MS00201047	PF3D7_1009500-null-e3	metalloprotease, putative	Ann	Swi Chaung	50	Female	1046	Pf Negative
2MS00201047	PF3D7_1012700-NIF4-e1s2	NLI interacting factor-like phosphatase, putative	Ann	Swi Chaung	50	Female	2206	Pf Negative
2MS00201047	PF3D7_1014100-MSA180-NA	merozoite surface protein MSA180, putative	Ann	Swi Chaung	50	Female	3351	Pf Negative
2MS00201047	PF3D7_1014100-MSA180-s1	merozoite surface protein MSA180, putative	Ann	Swi Chaung	50	Female	2491	Pf Negative
2MS00201047	PF3D7_1014100-MSA180-s2	merozoite surface protein MSA180, putative	Ann	Swi Chaung	50	Female	2054	Pf Negative
2MS00201047	PF3D7_1014600-ADA2-e1s2	transcriptional coactivator ADA2	Ann	Swi Chaung	50	Female	1478	Pf Negative
2MS00201047	PF3D7_1016500-PHISTc-e1s1	Plasmodium exported protein (PHISTc), unknown function	Ann	Swi Chaung	50	Female	2199	Pf Negative
2MS00201047	PF3D7_1016600-PHISTc-NA	Plasmodium exported protein (PHISTc), unknown function	Ann	Swi Chaung	50	Female	1481	Pf Negative
2MS00201047	PF3D7_1017100-RON12-1	rhoptry neck protein 12	Ann	Swi Chaung	50	Female	2985	Pf Negative
2MS00201047	PF3D7_1018300-null-NA	peptidase, putative	Ann	Swi Chaung	50	Female	3199	Pf Negative
2MS00201047	PF3D7_1021700-null-e1s2	conserved Plasmodium membrane protein, unknown function	Ann	Swi Chaung	50	Female	2373	Pf Negative
2MS00201047	PF3D7_1022000-null-e2	RNA-binding protein, putative	Ann	Swi Chaung	50	Female	1854	Pf Negative
2MS00201047	PF3D7_1023100-null-e1s4	dynein heavy chain, putative	Ann	Swi Chaung	50	Female	2668	Pf Negative
2MS00201047	PF3D7_1023100-null-NA	dynein heavy chain, putative	Ann	Swi Chaung	50	Female	2299	Pf Negative
2MS00201047	PF3D7_1024800-EXP3-e2s2	exported protein 3	Ann	Swi Chaung	50	Female	1390	Pf Negative
2MS00201047	PF3D7_1028700-MTRAP-1	merozoite TRAP-like protein	Ann	Swi Chaung	50	Female	2171	Pf Negative
2MS00201047	PF3D7_1033100-AdoMetDC/ODC-s2	S-adenosylmethionine decarboxylase/ornithine decarboxylase	Ann	Swi Chaung	50	Female	2534	Pf Negative
2MS00201047	PF3D7_1033200-ETRAMP10.2-e1s1	early transcribed membrane protein 10.2	Ann	Swi Chaung	50	Female	1153	Pf Negative
2MS00201047	PF3D7_1035200-S-antigen-NA	S-antigen	Ann	Swi Chaung	50	Female	2055	Pf Negative
2MS00201047	PF3D7_1035600-H101-1	merozoite surface protein	Ann	Swi Chaung	50	Female	1690	Pf Negative
2MS00201047	PF3D7_1035700-DBLMSP-e1s1	duffy binding-like merozoite surface protein	Ann	Swi Chaung	50	Female	8782	Pf Negative
2MS00201047	PF3D7_1035900-M566-1	probable protein, unknown function	Ann	Swi Chaung	50	Female	9230	Pf Negative
2MS00201047	PF3D7_1036000-MSP11-1	merozoite surface protein 11	Ann	Swi Chaung	50	Female	5052	Pf Negative
2MS00201047	PF3D7_1036300-DBLMSP2-1	duffy binding-like merozoite surface protein 2	Ann	Swi Chaung	50	Female	891	Pf Negative
2MS00201047	PF3D7_1036400-LSA1-1o2	liver stage antigen 1	Ann	Swi Chaung	50	Female	4522	Pf Negative
2MS00201047	PF3D7_1036400-LSA1-e1	liver stage antigen 1	Ann	Swi Chaung	50	Female	2370	Pf Negative
2MS00201047	PF3D7_1036400-LSA1-e2s1	liver stage antigen 1	Ann	Swi Chaung	50	Female	2245	Pf Negative
2MS00201047	PF3D7_1036400-LSA1-e2s2	liver stage antigen 1	Ann	Swi Chaung	50	Female	2919	Pf Negative
2MS00201047	PF3D7_1100200-VAR-NA	erythrocyte membrane protein 1, PfEMP1	Ann	Swi Chaung	50	Female	2154	Pf Negative
2MS00201047	PF3D7_1100800-MC-2TM-2	Pfmc-2TM Maurer's cleft two transmembrane protein	Ann	Swi Chaung	50	Female	1161	Pf Negative
2MS00201047	PF3D7_1102500-GEXP02-e2s1	Plasmodium exported protein (PHISTb), unknown function	Ann	Swi Chaung	50	Female	1879	Pf Negative
2MS00201047	PF3D7_1106300-null-2o6	exonuclease, putative	Ann	Swi Chaung	50	Female	2505	Pf Negative
2MS00201047	PF3D7_1110100-null-3	conserved Plasmodium protein, unknown function	Ann	Swi Chaung	50	Female	1505	Pf Negative
2MS00201047	PF3D7_1121800-null-s1	peptidase M16, putative	Ann	Swi Chaung	50	Female	1443	Pf Negative
2MS00201047	PF3D7_1121800-null-s3	peptidase M16, putative	Ann	Swi Chaung	50	Female	1833	Pf Negative
2MS00201047	PF3D7_1122900-null-e2s2	dynein heavy chain, putative	Ann	Swi Chaung	50	Female	1482	Pf Negative
2MS00201047	PF3D7_1122900-null-e2s5	dynein heavy chain, putative	Ann	Swi Chaung	50	Female	3183	Pf Negative
2MS00201047	PF3D7_1123400-null-e1	translation elongation factor EF-1, subunit alpha, putative	Ann	Swi Chaung	50	Female	1834	Pf Negative
2MS00201047	PF3D7_1125800-null-1o4	kelch domain-containing protein, putative	Ann	Swi Chaung	50	Female	4279	Pf Negative
2MS00201047	PF3D7_1129100-PV1-e1s1	parasitophorous vacuolar protein 1	Ann	Swi Chaung	50	Female	1814	Pf Negative
2MS00201047	PF3D7_1133100-null-e1s2	conserved Plasmodium protein, unknown function	Ann	Swi Chaung	50	Female	2666	Pf Negative
2MS00201047	PF3D7_1133200-null-e1s2	conserved Plasmodium protein, unknown function	Ann	Swi Chaung	50	Female	1886	Pf Negative
2MS00201047	PF3D7_1133400-AMA1-NA	apical membrane antigen 1	Ann	Swi Chaung	50	Female	1685	Pf Negative
2MS00201047	PF3D7_1134500-null-s2	alpha/beta hydrolase, putative	Ann	Swi Chaung	50	Female	1833	Pf Negative
2MS00201047	PF3D7_1134700-RPA2-e2s2	DNA-directed RNA polymerase I subunit RPA2, putative	Ann	Swi Chaung	50	Female	2457	Pf Negative
2MS00201047	PF3D7_1138400-GCalpha-e1s4	guanylyl cyclase	Ann	Swi Chaung	50	Female	2031	Pf Negative
2MS00201047	PF3D7_1139300-ApiAP2-e2s3	AP2 domain transcription factor, putative	Ann	Swi Chaung	50	Female	2297	Pf Negative
2MS00201047	PF3D7_1140800-null-1	conserved Plasmodium protein, unknown function	Ann	Swi Chaung	50	Female	2008	Pf Negative
2MS00201047	PF3D7_1149000-Pf332-s1	antigen 332, DBL-like protein	Ann	Swi Chaung	50	Female	3248	Pf Negative
2MS00201047	PF3D7_1149000-Pf332-s4	antigen 332, DBL-like protein	Ann	Swi Chaung	50	Female	2451	Pf Negative
2MS00201047	PF3D7_1149000-Pf332-s6	antigen 332, DBL-like protein	Ann	Swi Chaung	50	Female	1012	Pf Negative
2MS00201047	PF3D7_1149200-RESA3-e2s1	ring-infected erythrocyte surface antigen	Ann	Swi Chaung	50	Female	1632	Pf Negative
2MS00201047	PF3D7_1149600-null-2	DnaJ protein, putative	Ann	Swi Chaung	50	Female	2605	Pf Negative
2MS00201047	PF3D7_1201500-null-1	GPN-loop GTPase, putative	Ann	Swi Chaung	50	Female	2300	Pf Negative
2MS00201047	PF3D7_1203700-NAPL-e3	nucleosome assembly protein	Ann	Swi Chaung	50	Female	1967	Pf Negative
2MS00201047	PF3D7_1208800-null-e1s1	zinc finger protein, putative	Ann	Swi Chaung	50	Female	3068	Pf Negative
2MS00201047	PF3D7_1209400-CIA1-e1s1	cytosolic iron-sulfur protein assembly protein 1, putative	Ann	Swi Chaung	50	Female	2329	Pf Negative
2MS00201047	PF3D7_1211200-null-e1s1	conserved Plasmodium protein, unknown function	Ann	Swi Chaung	50	Female	3640	Pf Negative
2MS00201047	PF3D7_1211900-ATP4-e1s1	non-SERCA-type Ca2+ -transporting P-ATPase	Ann	Swi Chaung	50	Female	3447	Pf Negative
2MS00201047	PF3D7_1215400-null-1	conserved Plasmodium protein, unknown function	Ann	Swi Chaung	50	Female	2211	Pf Negative
2MS00201047	PF3D7_1215900-SR10-1	serpentine receptor, putative	Ann	Swi Chaung	50	Female	2012	Pf Negative
2MS00201047	PF3D7_1216500-MDV1-e1s1	male development gene 1	Ann	Swi Chaung	50	Female	1351	Pf Negative
2MS00201047	PF3D7_1221600-null-1	protein TSSC1, putative	Ann	Swi Chaung	50	Female	2552	Pf Negative
2MS00201047	PF3D7_1221900-null-1	conserved Plasmodium membrane protein, unknown function	Ann	Swi Chaung	50	Female	1216	Pf Negative
2MS00201047	PF3D7_1233400-null-1o4	conserved Plasmodium membrane protein, unknown function	Ann	Swi Chaung	50	Female	2199	Pf Negative
2MS00201047	PF3D7_1236100-CARP-e2s1	clustered-asparagine-rich protein	Ann	Swi Chaung	50	Female	1397	Pf Negative
2MS00201047	PF3D7_1238800-ACS11-e1s1	acyl-CoA synthetase	Ann	Swi Chaung	50	Female	1586	Pf Negative
2MS00201047	PF3D7_1239700-FTSH1-e1s1	ATP-dependent zinc metalloprotease FTSH 1	Ann	Swi Chaung	50	Female	2316	Pf Negative
2MS00201047	PF3D7_1239800-null-s5	conserved Plasmodium protein, unknown function	Ann	Swi Chaung	50	Female	1556	Pf Negative
2MS00201047	PF3D7_1244100-null-e1s2	N-alpha-acetyltransferase 15, NatA auxiliary subunit, putative	Ann	Swi Chaung	50	Female	1207	Pf Negative
2MS00201047	PF3D7_1249800-THO2-e1s3	THO complex subunit 2, putative	Ann	Swi Chaung	50	Female	2360	Pf Negative
2MS00201047	PF3D7_1250600-null-NA	translation initiation factor eIF-2B subunit beta, putative	Ann	Swi Chaung	50	Female	2512	Pf Negative
2MS00201047	PF3D7_1252100-RON3-e8s2	rhoptry neck protein 3	Ann	Swi Chaung	50	Female	936	Pf Negative
2MS00201047	PF3D7_1252700-PHISTb-2	Plasmodium exported protein (PHISTb), unknown function	Ann	Swi Chaung	50	Female	1779	Pf Negative
2MS00201047	PF3D7_1302000-PTP6-2	EMP1-trafficking protein	Ann	Swi Chaung	50	Female	1357	Pf Negative
2MS00201047	PF3D7_1302600-DOHH-1	deoxyhypusine hydroxylase	Ann	Swi Chaung	50	Female	1260	Pf Negative
2MS00201047	PF3D7_1311600-null-1	conserved Plasmodium protein, unknown function	Ann	Swi Chaung	50	Female	1452	Pf Negative
2MS00201047	PF3D7_1321100-null-e3s1	conserved Plasmodium protein, unknown function	Ann	Swi Chaung	50	Female	2249	Pf Negative
2MS00201047	PF3D7_1334800-MSRP2-1	MSP7-like protein	Ann	Swi Chaung	50	Female	2183	Pf Negative
2MS00201047	PF3D7_1335100-MSP7-NA	merozoite surface protein 7	Ann	Swi Chaung	50	Female	1216	Pf Negative
2MS00201047	PF3D7_1335300-RH2b-e1s1	reticulocyte binding protein 2 homologue b	Ann	Swi Chaung	50	Female	1140	Pf Negative
2MS00201047	PF3D7_1335300-RH2b-e1s2	reticulocyte binding protein 2 homologue b	Ann	Swi Chaung	50	Female	1581	Pf Negative
2MS00201047	PF3D7_1335600-null-e2	conserved Plasmodium protein, unknown function	Ann	Swi Chaung	50	Female	1797	Pf Negative
2MS00201047	PF3D7_1341600-GPI10-1	GPI mannosyltransferase 3	Ann	Swi Chaung	50	Female	1453	Pf Negative
2MS00201047	PF3D7_1346400-null-e1s1	VPS13 domain-containing protein, putative	Ann	Swi Chaung	50	Female	906	Pf Negative
2MS00201047	PF3D7_1346400-null-e1s3	VPS13 domain-containing protein, putative	Ann	Swi Chaung	50	Female	1547	Pf Negative
2MS00201047	PF3D7_1346400-null-e1s4	VPS13 domain-containing protein, putative	Ann	Swi Chaung	50	Female	2153	Pf Negative
2MS00201047	PF3D7_1349600-null-2	conserved Plasmodium protein, unknown function	Ann	Swi Chaung	50	Female	1792	Pf Negative
2MS00201047	PF3D7_1352800-MON1-1o3	vacuolar fusion protein MON1, putative	Ann	Swi Chaung	50	Female	1605	Pf Negative
2MS00201047	PF3D7_1353100-null-e2s1	Plasmodium exported protein, unknown function	Ann	Swi Chaung	50	Female	1092	Pf Negative
2MS00201047	PF3D7_1364400-null-e1s1	conserved Plasmodium protein, unknown function	Ann	Swi Chaung	50	Female	958	Pf Negative
2MS00201047	PF3D7_1366600-SRPR-alpha-NA	signal recognition particle receptor subunit alpha, putative	Ann	Swi Chaung	50	Female	1724	Pf Negative
2MS00201047	PF3D7_1401400-ETRAMP14-1	early transcribed membrane protein 14.1	Ann	Swi Chaung	50	Female	1893	Pf Negative
2MS00201047	PF3D7_1403200-null-e4s2	conserved Plasmodium protein, unknown function	Ann	Swi Chaung	50	Female	1948	Pf Negative
2MS00201047	PF3D7_1410400-RAP1-e1s1	rhoptry-associated protein 1	Ann	Swi Chaung	50	Female	3118	Pf Negative
2MS00201047	PF3D7_1411600-Obg1-1	GTP-binding protein Obg1	Ann	Swi Chaung	50	Female	1793	Pf Negative
2MS00201047	PF3D7_1417200-null-e1s4	NOT family protein, putative	Ann	Swi Chaung	50	Female	1363	Pf Negative
2MS00201047	PF3D7_1418100-LISP1-s3	liver specific protein 1, putative	Ann	Swi Chaung	50	Female	1875	Pf Negative
2MS00201047	PF3D7_1420700-P113-NA	surface protein P113	Ann	Swi Chaung	50	Female	3977	Pf Negative
2MS00201047	PF3D7_1433500-TOP2-e1s1	DNA topoisomerase 2	Ann	Swi Chaung	50	Female	1717	Pf Negative
2MS00201047	PF3D7_1434500-null-e2s4	dynein-related AAA-type ATPase, putative	Ann	Swi Chaung	50	Female	2196	Pf Negative
2MS00201047	PF3D7_1434500-null-e2s5	dynein-related AAA-type ATPase, putative	Ann	Swi Chaung	50	Female	1589	Pf Negative
2MS00201047	PF3D7_1436300-PTEX150-e1s1	translocon component PTEX150	Ann	Swi Chaung	50	Female	2855	Pf Negative
2MS00201047	PF3D7_1436300-PTEX150-NA	translocon component PTEX150	Ann	Swi Chaung	50	Female	1410	Pf Negative
2MS00201047	PF3D7_1439100-null-e2s2	DEAD/DEAH box helicase, putative	Ann	Swi Chaung	50	Female	1683	Pf Negative
2MS00201047	PF3D7_1442900-SEC7-s2	protein transport protein SEC7, putative	Ann	Swi Chaung	50	Female	2183	Pf Negative
2MS00201047	PF3D7_1446700-null-NA	conserved Plasmodium protein, unknown function	Ann	Swi Chaung	50	Female	1962	Pf Negative
2MS00201047	PF3D7_1448000-UTP12-e2s2	U3 small nucleolar RNA-associated protein 12, putative	Ann	Swi Chaung	50	Female	1322	Pf Negative
2MS00201047	PF3D7_1448300-null-s1	conserved protein, unknown function	Ann	Swi Chaung	50	Female	1624	Pf Negative
2MS00201047	PF3D7_1448500-null-NA	conserved Plasmodium protein, unknown function	Ann	Swi Chaung	50	Female	3311	Pf Negative
2MS00201047	PF3D7_1448700-null-1	HSP20-like chaperone, putative	Ann	Swi Chaung	50	Female	1896	Pf Negative
2MS00201047	PF3D7_1452000-RON2-s1	rhoptry neck protein 2	Ann	Swi Chaung	50	Female	2944	Pf Negative
2MS00201047	PF3D7_1452000-RON2-s2	rhoptry neck protein 2	Ann	Swi Chaung	50	Female	1900	Pf Negative
2MS00201047	PF3D7_1465300-null-e1	ribonuclease Z, putative	Ann	Swi Chaung	50	Female	1703	Pf Negative
2MS00201047	PF3D7_1466300-RPN2-e1s1	26S proteasome regulatory subunit RPN2, putative	Ann	Swi Chaung	50	Female	1695	Pf Negative
2MS00201047	PF3D7_1466400-ApiAP2-e1s1	AP2 domain transcription factor AP2-EXP	Ann	Swi Chaung	50	Female	1974	Pf Negative
2MS00201047	PF3D7_1468100-null-e2s1	kelch domain-containing protein, putative	Ann	Swi Chaung	50	Female	2403	Pf Negative
2MS00201047	PF3D7_1473100-null-e2s1	GTPase-activating protein, putative	Ann	Swi Chaung	50	Female	1656	Pf Negative
2MS00201047	PF3D7_1476600-null-e2	Plasmodium exported protein, unknown function	Ann	Swi Chaung	50	Female	1725	Pf Negative
2MS00201047	PF3D7_1477500-PHISTb-2	Plasmodium exported protein (PHISTb), unknown function	Ann	Swi Chaung	50	Female	2202	Pf Negative
2MS00201050	NA-NoDNA-NA	NA	Ann	Swi Chaung	34	Male	2170	Pf Negative
2MS00201050	PF3D7_0102200-RESA-e2s2	ring-infected erythrocyte surface antigen	Ann	Swi Chaung	34	Male	2720	Pf Negative
2MS00201050	PF3D7_0102500-EBA181-e1s2	erythrocyte binding antigen-181	Ann	Swi Chaung	34	Male	1881	Pf Negative
2MS00201050	PF3D7_0108300-ARP-s3	conserved Plasmodium protein, unknown function	Ann	Swi Chaung	34	Male	2239	Pf Negative
2MS00201050	PF3D7_0108700-PSOP24-e1s1	secreted ookinete protein, putative	Ann	Swi Chaung	34	Male	1736	Pf Negative
2MS00201050	PF3D7_0108700-PSOP24-e1s2	secreted ookinete protein, putative	Ann	Swi Chaung	34	Male	1521	Pf Negative
2MS00201050	PF3D7_0110500-null-e1s2	bromodomain protein, putative	Ann	Swi Chaung	34	Male	2042	Pf Negative
2MS00201050	PF3D7_0110500-null-e1s3	bromodomain protein, putative	Ann	Swi Chaung	34	Male	1635	Pf Negative
2MS00201050	PF3D7_0111000-null-e1s2	kinesin-8, putative	Ann	Swi Chaung	34	Male	2202	Pf Negative
2MS00201050	PF3D7_0200100-VAR-NA	erythrocyte membrane protein 1, PfEMP1	Ann	Swi Chaung	34	Male	1914	Pf Negative
2MS00201050	PF3D7_0205600-null-1	conserved Plasmodium protein, unknown function	Ann	Swi Chaung	34	Male	1944	Pf Negative
2MS00201050	PF3D7_0206800-MSP2-NA	merozoite surface protein 2	Ann	Swi Chaung	34	Male	2457	Pf Negative
2MS00201050	PF3D7_0206900-MSP5-1o2	merozoite surface protein 5	Ann	Swi Chaung	34	Male	2517	Pf Negative
2MS00201050	PF3D7_0206900-MSP5-e1	merozoite surface protein 5	Ann	Swi Chaung	34	Male	1881	Pf Negative
2MS00201050	PF3D7_0207000-MSP4-1o2	merozoite surface protein 4	Ann	Swi Chaung	34	Male	1906	Pf Negative
2MS00201050	PF3D7_0207000-MSP4-e1	merozoite surface protein 4	Ann	Swi Chaung	34	Male	1735	Pf Negative
2MS00201050	PF3D7_0207400-SERA7-2o4	serine repeat antigen 7	Ann	Swi Chaung	34	Male	1803	Pf Negative
2MS00201050	PF3D7_0207600-SERA5-e2s1	serine repeat antigen 5	Ann	Swi Chaung	34	Male	2150	Pf Negative
2MS00201050	PF3D7_0207700-SERA4-2o4	serine repeat antigen 4	Ann	Swi Chaung	34	Male	2844	Pf Negative
2MS00201050	PF3D7_0207800-SERA3-2o4	serine repeat antigen 3	Ann	Swi Chaung	34	Male	2111	Pf Negative
2MS00201050	PF3D7_0220000-LSA3-e2s1	liver stage antigen 3	Ann	Swi Chaung	34	Male	3655	Pf Negative
2MS00201050	PF3D7_0220000-LSA3-e2s2	liver stage antigen 3	Ann	Swi Chaung	34	Male	1814	Pf Negative
2MS00201050	PF3D7_0223300-null-NA	erythrocyte membrane protein 1 (PfEMP1), exon 2	Ann	Swi Chaung	34	Male	2076	Pf Negative
2MS00201050	PF3D7_0302500-CLAG3.1-e1s1	cytoadherence linked asexual protein 3.1	Ann	Swi Chaung	34	Male	2023	Pf Negative
2MS00201050	PF3D7_0302800-null-e1s1	RNA-binding protein, putative	Ann	Swi Chaung	34	Male	2092	Pf Negative
2MS00201050	PF3D7_0304600-CSP-NA	circumsporozoite (CS) protein	Ann	Swi Chaung	34	Male	2509	Pf Negative
2MS00201050	PF3D7_0305600-null-1	DNA-(apurinic or apyrimidinic site) lyase, putative	Ann	Swi Chaung	34	Male	1376	Pf Negative
2MS00201050	PF3D7_0306200-AHA1-5o5	activator of Hsp90 ATPase	Ann	Swi Chaung	34	Male	1771	Pf Negative
2MS00201050	PF3D7_0310300-null-e1s1	phosphoglycerate mutase, putative	Ann	Swi Chaung	34	Male	1910	Pf Negative
2MS00201050	PF3D7_0310500-DHX57-e1s3	ATP-dependent RNA helicase DHX57, putative	Ann	Swi Chaung	34	Male	1644	Pf Negative
2MS00201050	PF3D7_0313600-null-5o6	conserved Plasmodium protein, unknown function	Ann	Swi Chaung	34	Male	2064	Pf Negative
2MS00201050	PF3D7_0320500-Nico-1	nicotinamidase, putative	Ann	Swi Chaung	34	Male	1707	Pf Negative
2MS00201050	PF3D7_0323800-null-e2s1	conserved Plasmodium protein, unknown function	Ann	Swi Chaung	34	Male	1452	Pf Negative
2MS00201050	PF3D7_0402400-GEXP18-2	Plasmodium exported protein, unknown function	Ann	Swi Chaung	34	Male	2166	Pf Negative
2MS00201050	PF3D7_0404600-null-s5	conserved Plasmodium membrane protein, unknown function	Ann	Swi Chaung	34	Male	1834	Pf Negative
2MS00201050	PF3D7_0406200-Pfs16-NA	sexual stage-specific protein precursor	Ann	Swi Chaung	34	Male	1794	Pf Negative
2MS00201050	PF3D7_0407000-null-1	conserved Plasmodium protein, unknown function	Ann	Swi Chaung	34	Male	2138	Pf Negative
2MS00201050	PF3D7_0407700-null-e2s2	conserved Plasmodium protein, unknown function	Ann	Swi Chaung	34	Male	2221	Pf Negative
2MS00201050	PF3D7_0407700-null-NA	conserved Plasmodium protein, unknown function	Ann	Swi Chaung	34	Male	2263	Pf Negative
2MS00201050	PF3D7_0407800-null-e1s2	conserved Plasmodium protein, unknown function	Ann	Swi Chaung	34	Male	1638	Pf Negative
2MS00201050	PF3D7_0409300-null-NA	methyltransferase, putative	Ann	Swi Chaung	34	Male	2113	Pf Negative
2MS00201050	PF3D7_0412000-null-1	LITAF-like zinc finger protein, putative	Ann	Swi Chaung	34	Male	1754	Pf Negative
2MS00201050	PF3D7_0414700-null-1	GTP-binding protein, putative	Ann	Swi Chaung	34	Male	1863	Pf Negative
2MS00201050	PF3D7_0420700-VAR-e2s1	erythrocyte membrane protein 1, PfEMP1	Ann	Swi Chaung	34	Male	1714	Pf Negative
2MS00201050	PF3D7_0422100-null-NA	transmembrane emp24 domain-containing protein, putative	Ann	Swi Chaung	34	Male	3263	Pf Negative
2MS00201050	PF3D7_0423700-ETRAMP4-1	early transcribed membrane protein 4	Ann	Swi Chaung	34	Male	2517	Pf Negative
2MS00201050	PF3D7_0424100-RH5-2	reticulocyte binding protein homologue 5	Ann	Swi Chaung	34	Male	2268	Pf Negative
2MS00201050	PF3D7_0424800-null-2	Plasmodium exported protein (PHISTb), unknown function	Ann	Swi Chaung	34	Male	2204	Pf Negative
2MS00201050	PF3D7_0501100-HSP40-e3s1	heat shock protein 40, type II	Ann	Swi Chaung	34	Male	1883	Pf Negative
2MS00201050	PF3D7_0501100-HSP40-e4s1	heat shock protein 40, type II	Ann	Swi Chaung	34	Male	2068	Pf Negative
2MS00201050	PF3D7_0501200-PIESP2-e2	parasite-infected erythrocyte surface protein	Ann	Swi Chaung	34	Male	2203	Pf Negative
2MS00201050	PF3D7_0502400-MSP8-1	merozoite surface protein 8	Ann	Swi Chaung	34	Male	1934	Pf Negative
2MS00201050	PF3D7_0503900-null-2	conserved Plasmodium protein, unknown function	Ann	Swi Chaung	34	Male	2226	Pf Negative
2MS00201050	PF3D7_0511400-null-NA	conserved Plasmodium protein, unknown function	Ann	Swi Chaung	34	Male	1900	Pf Negative
2MS00201050	PF3D7_0511500-null-s3	RNA pseudouridylate synthase, putative	Ann	Swi Chaung	34	Male	1864	Pf Negative
2MS00201050	PF3D7_0513200-null-e2s3	conserved Plasmodium protein, unknown function	Ann	Swi Chaung	34	Male	2292	Pf Negative
2MS00201050	PF3D7_0527200-USP14-e2s1	ubiquitin carboxyl-terminal hydrolase 14	Ann	Swi Chaung	34	Male	2999	Pf Negative
2MS00201050	PF3D7_0532300-PHISTb-e2s1	Plasmodium exported protein (PHISTb), unknown function	Ann	Swi Chaung	34	Male	1458	Pf Negative
2MS00201050	PF3D7_0612600-NCS6-1	cytoplasmic tRNA 2-thiolation protein 1, putative	Ann	Swi Chaung	34	Male	1782	Pf Negative
2MS00201050	PF3D7_0615800-COG4-2o3	conserved oligomeric Golgi complex subunit 4, putative	Ann	Swi Chaung	34	Male	1725	Pf Negative
2MS00201050	PF3D7_0617400-VAR-s4	erythrocyte membrane protein 1, PfEMP1	Ann	Swi Chaung	34	Male	1903	Pf Negative
2MS00201050	PF3D7_0620400-MSP10-1	merozoite surface protein 10	Ann	Swi Chaung	34	Male	2374	Pf Negative
2MS00201050	PF3D7_0629700-SET1-s3	SET domain protein, putative	Ann	Swi Chaung	34	Male	1913	Pf Negative
2MS00201050	PF3D7_0629700-SET1-s5	SET domain protein, putative	Ann	Swi Chaung	34	Male	2082	Pf Negative
2MS00201050	PF3D7_0701900-null-e2s1	Plasmodium exported protein, unknown function	Ann	Swi Chaung	34	Male	1612	Pf Negative
2MS00201050	PF3D7_0702300-STARP-2	sporozoite threonine and asparagine-rich protein	Ann	Swi Chaung	34	Male	1577	Pf Negative
2MS00201050	PF3D7_0702300-STARP-e2	sporozoite threonine and asparagine-rich protein	Ann	Swi Chaung	34	Male	1776	Pf Negative
2MS00201050	PF3D7_0704300-null-s1	conserved Plasmodium membrane protein, unknown function	Ann	Swi Chaung	34	Male	1880	Pf Negative
2MS00201050	PF3D7_0705000-null-e1s2	mRNA cap guanine-N7 methyltransferase, putative	Ann	Swi Chaung	34	Male	2674	Pf Negative
2MS00201050	PF3D7_0706100-null-3o8	conserved Plasmodium protein, unknown function	Ann	Swi Chaung	34	Male	1571	Pf Negative
2MS00201050	PF3D7_0706100-null-NA	conserved Plasmodium protein, unknown function	Ann	Swi Chaung	34	Male	2373	Pf Negative
2MS00201050	PF3D7_0707700-null-1	E3 ubiquitin-protein ligase, putative	Ann	Swi Chaung	34	Male	1524	Pf Negative
2MS00201050	PF3D7_0709900-null-e2	conserved protein, unknown function	Ann	Swi Chaung	34	Male	2080	Pf Negative
2MS00201050	PF3D7_0711700-VAR-e2s1	erythrocyte membrane protein 1, PfEMP1	Ann	Swi Chaung	34	Male	1957	Pf Negative
2MS00201050	PF3D7_0713900-null-e1s3	conserved Plasmodium protein, unknown function	Ann	Swi Chaung	34	Male	2049	Pf Negative
2MS00201050	PF3D7_0713900-null-e1s4	conserved Plasmodium protein, unknown function	Ann	Swi Chaung	34	Male	1420	Pf Negative
2MS00201050	PF3D7_0713900-null-NA	conserved Plasmodium protein, unknown function	Ann	Swi Chaung	34	Male	3804	Pf Negative
2MS00201050	PF3D7_0714500-null-1	transcription elongation factor s-II, putative	Ann	Swi Chaung	34	Male	1982	Pf Negative
2MS00201050	PF3D7_0716300-null-e1s1	conserved protein, unknown function	Ann	Swi Chaung	34	Male	1575	Pf Negative
2MS00201050	PF3D7_0725100-null-e1s1	conserved Plasmodium membrane protein, unknown function	Ann	Swi Chaung	34	Male	2566	Pf Negative
2MS00201050	PF3D7_0726600-null-1o2	conserved Plasmodium protein, unknown function	Ann	Swi Chaung	34	Male	2008	Pf Negative
2MS00201050	PF3D7_0730300-ApiAP2-e1s2	AP2 domain transcription factor AP2-L, putative	Ann	Swi Chaung	34	Male	1555	Pf Negative
2MS00201050	PF3D7_0731500-EBA175-s2	erythrocyte binding antigen-175	Ann	Swi Chaung	34	Male	2293	Pf Negative
2MS00201050	PF3D7_0800200-VAR-e2s1	erythrocyte membrane protein 1, PfEMP1	Ann	Swi Chaung	34	Male	1585	Pf Negative
2MS00201050	PF3D7_0800300-VAR-e2s1	erythrocyte membrane protein 1, PfEMP1	Ann	Swi Chaung	34	Male	1971	Pf Negative
2MS00201050	PF3D7_0801000-PHISTc-e2s1	Plasmodium exported protein (PHISTc), unknown function	Ann	Swi Chaung	34	Male	19716	Pf Negative
2MS00201050	PF3D7_0801000-PHISTc-e2s2	Plasmodium exported protein (PHISTc), unknown function	Ann	Swi Chaung	34	Male	3783	Pf Negative
2MS00201050	PF3D7_0801800-null-NA	mannose-6-phosphate isomerase, putative	Ann	Swi Chaung	34	Male	2805	Pf Negative
2MS00201050	PF3D7_0804500-null-e2s3	conserved Plasmodium membrane protein, unknown function	Ann	Swi Chaung	34	Male	2056	Pf Negative
2MS00201050	PF3D7_0808200-PMX-e1s1	plasmepsin X	Ann	Swi Chaung	34	Male	2065	Pf Negative
2MS00201050	PF3D7_0808600-VAR-e2s1	erythrocyte membrane protein 1, PfEMP1	Ann	Swi Chaung	34	Male	2507	Pf Negative
2MS00201050	PF3D7_0809200-pfa55-14-e1s2	asparagine-rich antigen Pfa55-14	Ann	Swi Chaung	34	Male	2069	Pf Negative
2MS00201050	PF3D7_0818900-HSP70-NA	heat shock protein 70	Ann	Swi Chaung	34	Male	2621	Pf Negative
2MS00201050	PF3D7_0823300-GCN5-e1s1	histone acetyltransferase GCN5	Ann	Swi Chaung	34	Male	2270	Pf Negative
2MS00201050	PF3D7_0823300-GCN5-NA	histone acetyltransferase GCN5	Ann	Swi Chaung	34	Male	2170	Pf Negative
2MS00201050	PF3D7_0825700-CryPH-1	crystalloid-specific PH domain-containing protein, putative	Ann	Swi Chaung	34	Male	2470	Pf Negative
2MS00201050	PF3D7_0826100-HEUL-s1	HECT-like E3 ubiquitin ligase, putative	Ann	Swi Chaung	34	Male	2535	Pf Negative
2MS00201050	PF3D7_0826100-HEUL-s8	HECT-like E3 ubiquitin ligase, putative	Ann	Swi Chaung	34	Male	2633	Pf Negative
2MS00201050	PF3D7_0827600-null-2	conserved Plasmodium protein, unknown function	Ann	Swi Chaung	34	Male	2006	Pf Negative
2MS00201050	PF3D7_0827800-SET3-e1s3	SET domain protein, putative	Ann	Swi Chaung	34	Male	2128	Pf Negative
2MS00201050	PF3D7_0830600-PHISTc-2	Plasmodium exported protein (PHISTc), unknown function	Ann	Swi Chaung	34	Male	1872	Pf Negative
2MS00201050	PF3D7_0832300-null-2	Plasmodium exported protein (PHISTa-like), unknown function	Ann	Swi Chaung	34	Male	1766	Pf Negative
2MS00201050	PF3D7_0902200-FIKK9.3-2o3	serine/threonine protein kinase, FIKK family	Ann	Swi Chaung	34	Male	1835	Pf Negative
2MS00201050	PF3D7_0902200-FIKK9.3-NA	serine/threonine protein kinase, FIKK family	Ann	Swi Chaung	34	Male	1932	Pf Negative
2MS00201050	PF3D7_0903500-NUP138-e1s1	nucleoporin NUP138, putative	Ann	Swi Chaung	34	Male	2083	Pf Negative
2MS00201050	PF3D7_0904900-CuTP-e1s1	copper-transporting ATPase	Ann	Swi Chaung	34	Male	1899	Pf Negative
2MS00201050	PF3D7_0904900-CuTP-e1s2	copper-transporting ATPase	Ann	Swi Chaung	34	Male	2272	Pf Negative
2MS00201050	PF3D7_0905400-RhopH3-e7s1	high molecular weight rhoptry protein 3	Ann	Swi Chaung	34	Male	1961	Pf Negative
2MS00201050	PF3D7_0906200-null-1	conserved Plasmodium protein, unknown function	Ann	Swi Chaung	34	Male	1943	Pf Negative
2MS00201050	PF3D7_0908800-null-1o2	mitochondrial carrier protein, putative	Ann	Swi Chaung	34	Male	1799	Pf Negative
2MS00201050	PF3D7_0909500-SPM1-NA	subpellicular microtubule protein 1, putative	Ann	Swi Chaung	34	Male	1972	Pf Negative
2MS00201050	PF3D7_0911300-CRMP1-e1s2	cysteine repeat modular protein 1	Ann	Swi Chaung	34	Male	1712	Pf Negative
2MS00201050	PF3D7_0911900-ICP-2	falstatin	Ann	Swi Chaung	34	Male	1546	Pf Negative
2MS00201050	PF3D7_0911900-ICP-e2	falstatin	Ann	Swi Chaung	34	Male	1776	Pf Negative
2MS00201050	PF3D7_0920700-null-1	CRAL/TRIO domain-containing protein, putative	Ann	Swi Chaung	34	Male	2159	Pf Negative
2MS00201050	PF3D7_0929000-TAF7-e2	transcription initiation factor TFIID subunit 7, putative	Ann	Swi Chaung	34	Male	1824	Pf Negative
2MS00201050	PF3D7_0930300-MSP1-s1	merozoite surface protein 1	Ann	Swi Chaung	34	Male	1732	Pf Negative
2MS00201050	PF3D7_0930300-MSP1-s2	merozoite surface protein 1	Ann	Swi Chaung	34	Male	6292	Pf Negative
2MS00201050	PF3D7_0935900-REX1-e2s1	ring-exported protein 1	Ann	Swi Chaung	34	Male	9732	Pf Negative
2MS00201050	PF3D7_0935900-REX1-NA	ring-exported protein 1	Ann	Swi Chaung	34	Male	9493	Pf Negative
2MS00201050	PF3D7_0936300-REX3-2	ring-exported protein 3	Ann	Swi Chaung	34	Male	2456	Pf Negative
2MS00201050	PF3D7_0936600-GEXP5-2	gametocyte exported protein 5	Ann	Swi Chaung	34	Male	2161	Pf Negative
2MS00201050	PF3D7_1001300-PHISTa-2	Plasmodium exported protein (PHISTa), unknown function	Ann	Swi Chaung	34	Male	1986	Pf Negative
2MS00201050	PF3D7_1001500-ETRAMP10-1	early transcribed membrane protein 10.1	Ann	Swi Chaung	34	Male	2449	Pf Negative
2MS00201050	PF3D7_1002000-HYP2-2	Plasmodium exported protein (hyp2), unknown function	Ann	Swi Chaung	34	Male	2077	Pf Negative
2MS00201050	PF3D7_1002100-PTP5-2	EMP1-trafficking protein	Ann	Swi Chaung	34	Male	1866	Pf Negative
2MS00201050	PF3D7_1003800-EFTUD2-e1s2	U5 small nuclear ribonucleoprotein component, putative	Ann	Swi Chaung	34	Male	1863	Pf Negative
2MS00201050	PF3D7_1007700-AP2-I-e1s2	AP2 domain transcription factor AP2-I	Ann	Swi Chaung	34	Male	2538	Pf Negative
2MS00201050	PF3D7_1008100-null-s1	zinc finger protein, putative	Ann	Swi Chaung	34	Male	1878	Pf Negative
2MS00201050	PF3D7_1008100-null-s3	zinc finger protein, putative	Ann	Swi Chaung	34	Male	1976	Pf Negative
2MS00201050	PF3D7_1009500-null-e3	metalloprotease, putative	Ann	Swi Chaung	34	Male	1687	Pf Negative
2MS00201050	PF3D7_1012700-NIF4-e1s2	NLI interacting factor-like phosphatase, putative	Ann	Swi Chaung	34	Male	2373	Pf Negative
2MS00201050	PF3D7_1014100-MSA180-NA	merozoite surface protein MSA180, putative	Ann	Swi Chaung	34	Male	2211	Pf Negative
2MS00201050	PF3D7_1014100-MSA180-s1	merozoite surface protein MSA180, putative	Ann	Swi Chaung	34	Male	2652	Pf Negative
2MS00201050	PF3D7_1014100-MSA180-s2	merozoite surface protein MSA180, putative	Ann	Swi Chaung	34	Male	2264	Pf Negative
2MS00201050	PF3D7_1014600-ADA2-e1s2	transcriptional coactivator ADA2	Ann	Swi Chaung	34	Male	1777	Pf Negative
2MS00201050	PF3D7_1016500-PHISTc-e1s1	Plasmodium exported protein (PHISTc), unknown function	Ann	Swi Chaung	34	Male	2132	Pf Negative
2MS00201050	PF3D7_1016600-PHISTc-NA	Plasmodium exported protein (PHISTc), unknown function	Ann	Swi Chaung	34	Male	1915	Pf Negative
2MS00201050	PF3D7_1017100-RON12-1	rhoptry neck protein 12	Ann	Swi Chaung	34	Male	1997	Pf Negative
2MS00201050	PF3D7_1018300-null-NA	peptidase, putative	Ann	Swi Chaung	34	Male	2280	Pf Negative
2MS00201050	PF3D7_1021700-null-e1s2	conserved Plasmodium membrane protein, unknown function	Ann	Swi Chaung	34	Male	2150	Pf Negative
2MS00201050	PF3D7_1022000-null-e2	RNA-binding protein, putative	Ann	Swi Chaung	34	Male	2005	Pf Negative
2MS00201050	PF3D7_1023100-null-e1s4	dynein heavy chain, putative	Ann	Swi Chaung	34	Male	2053	Pf Negative
2MS00201050	PF3D7_1023100-null-NA	dynein heavy chain, putative	Ann	Swi Chaung	34	Male	2148	Pf Negative
2MS00201050	PF3D7_1024800-EXP3-e2s2	exported protein 3	Ann	Swi Chaung	34	Male	1985	Pf Negative
2MS00201050	PF3D7_1028700-MTRAP-1	merozoite TRAP-like protein	Ann	Swi Chaung	34	Male	2392	Pf Negative
2MS00201050	PF3D7_1033100-AdoMetDC/ODC-s2	S-adenosylmethionine decarboxylase/ornithine decarboxylase	Ann	Swi Chaung	34	Male	2444	Pf Negative
2MS00201050	PF3D7_1033200-ETRAMP10.2-e1s1	early transcribed membrane protein 10.2	Ann	Swi Chaung	34	Male	2191	Pf Negative
2MS00201050	PF3D7_1035200-S-antigen-NA	S-antigen	Ann	Swi Chaung	34	Male	2776	Pf Negative
2MS00201050	PF3D7_1035600-H101-1	merozoite surface protein	Ann	Swi Chaung	34	Male	2224	Pf Negative
2MS00201050	PF3D7_1035700-DBLMSP-e1s1	duffy binding-like merozoite surface protein	Ann	Swi Chaung	34	Male	1625	Pf Negative
2MS00201050	PF3D7_1035900-M566-1	probable protein, unknown function	Ann	Swi Chaung	34	Male	1682	Pf Negative
2MS00201050	PF3D7_1036000-MSP11-1	merozoite surface protein 11	Ann	Swi Chaung	34	Male	2304	Pf Negative
2MS00201050	PF3D7_1036300-DBLMSP2-1	duffy binding-like merozoite surface protein 2	Ann	Swi Chaung	34	Male	1857	Pf Negative
2MS00201050	PF3D7_1036400-LSA1-1o2	liver stage antigen 1	Ann	Swi Chaung	34	Male	2912	Pf Negative
2MS00201050	PF3D7_1036400-LSA1-e1	liver stage antigen 1	Ann	Swi Chaung	34	Male	2203	Pf Negative
2MS00201050	PF3D7_1036400-LSA1-e2s1	liver stage antigen 1	Ann	Swi Chaung	34	Male	1892	Pf Negative
2MS00201050	PF3D7_1036400-LSA1-e2s2	liver stage antigen 1	Ann	Swi Chaung	34	Male	2105	Pf Negative
2MS00201050	PF3D7_1100200-VAR-NA	erythrocyte membrane protein 1, PfEMP1	Ann	Swi Chaung	34	Male	2468	Pf Negative
2MS00201050	PF3D7_1100800-MC-2TM-2	Pfmc-2TM Maurer's cleft two transmembrane protein	Ann	Swi Chaung	34	Male	2142	Pf Negative
2MS00201050	PF3D7_1102500-GEXP02-e2s1	Plasmodium exported protein (PHISTb), unknown function	Ann	Swi Chaung	34	Male	2365	Pf Negative
2MS00201050	PF3D7_1106300-null-2o6	exonuclease, putative	Ann	Swi Chaung	34	Male	2267	Pf Negative
2MS00201050	PF3D7_1110100-null-3	conserved Plasmodium protein, unknown function	Ann	Swi Chaung	34	Male	2392	Pf Negative
2MS00201050	PF3D7_1121800-null-s1	peptidase M16, putative	Ann	Swi Chaung	34	Male	1796	Pf Negative
2MS00201050	PF3D7_1121800-null-s3	peptidase M16, putative	Ann	Swi Chaung	34	Male	1826	Pf Negative
2MS00201050	PF3D7_1122900-null-e2s2	dynein heavy chain, putative	Ann	Swi Chaung	34	Male	2022	Pf Negative
2MS00201050	PF3D7_1122900-null-e2s5	dynein heavy chain, putative	Ann	Swi Chaung	34	Male	2358	Pf Negative
2MS00201050	PF3D7_1123400-null-e1	translation elongation factor EF-1, subunit alpha, putative	Ann	Swi Chaung	34	Male	3997	Pf Negative
2MS00201050	PF3D7_1125800-null-1o4	kelch domain-containing protein, putative	Ann	Swi Chaung	34	Male	1657	Pf Negative
2MS00201050	PF3D7_1129100-PV1-e1s1	parasitophorous vacuolar protein 1	Ann	Swi Chaung	34	Male	1682	Pf Negative
2MS00201050	PF3D7_1133100-null-e1s2	conserved Plasmodium protein, unknown function	Ann	Swi Chaung	34	Male	1720	Pf Negative
2MS00201050	PF3D7_1133200-null-e1s2	conserved Plasmodium protein, unknown function	Ann	Swi Chaung	34	Male	1513	Pf Negative
2MS00201050	PF3D7_1133400-AMA1-NA	apical membrane antigen 1	Ann	Swi Chaung	34	Male	1909	Pf Negative
2MS00201050	PF3D7_1134500-null-s2	alpha/beta hydrolase, putative	Ann	Swi Chaung	34	Male	1992	Pf Negative
2MS00201050	PF3D7_1134700-RPA2-e2s2	DNA-directed RNA polymerase I subunit RPA2, putative	Ann	Swi Chaung	34	Male	1710	Pf Negative
2MS00201050	PF3D7_1138400-GCalpha-e1s4	guanylyl cyclase	Ann	Swi Chaung	34	Male	1870	Pf Negative
2MS00201050	PF3D7_1139300-ApiAP2-e2s3	AP2 domain transcription factor, putative	Ann	Swi Chaung	34	Male	2272	Pf Negative
2MS00201050	PF3D7_1140800-null-1	conserved Plasmodium protein, unknown function	Ann	Swi Chaung	34	Male	1756	Pf Negative
2MS00201050	PF3D7_1149000-Pf332-s1	antigen 332, DBL-like protein	Ann	Swi Chaung	34	Male	3301	Pf Negative
2MS00201050	PF3D7_1149000-Pf332-s4	antigen 332, DBL-like protein	Ann	Swi Chaung	34	Male	1677	Pf Negative
2MS00201050	PF3D7_1149000-Pf332-s6	antigen 332, DBL-like protein	Ann	Swi Chaung	34	Male	2538	Pf Negative
2MS00201050	PF3D7_1149200-RESA3-e2s1	ring-infected erythrocyte surface antigen	Ann	Swi Chaung	34	Male	1911	Pf Negative
2MS00201050	PF3D7_1149600-null-2	DnaJ protein, putative	Ann	Swi Chaung	34	Male	2063	Pf Negative
2MS00201050	PF3D7_1201500-null-1	GPN-loop GTPase, putative	Ann	Swi Chaung	34	Male	1735	Pf Negative
2MS00201050	PF3D7_1203700-NAPL-e3	nucleosome assembly protein	Ann	Swi Chaung	34	Male	3234	Pf Negative
2MS00201050	PF3D7_1208800-null-e1s1	zinc finger protein, putative	Ann	Swi Chaung	34	Male	2095	Pf Negative
2MS00201050	PF3D7_1209400-CIA1-e1s1	cytosolic iron-sulfur protein assembly protein 1, putative	Ann	Swi Chaung	34	Male	2500	Pf Negative
2MS00201050	PF3D7_1211200-null-e1s1	conserved Plasmodium protein, unknown function	Ann	Swi Chaung	34	Male	1716	Pf Negative
2MS00201050	PF3D7_1211900-ATP4-e1s1	non-SERCA-type Ca2+ -transporting P-ATPase	Ann	Swi Chaung	34	Male	1885	Pf Negative
2MS00201050	PF3D7_1215400-null-1	conserved Plasmodium protein, unknown function	Ann	Swi Chaung	34	Male	2231	Pf Negative
2MS00201050	PF3D7_1215900-SR10-1	serpentine receptor, putative	Ann	Swi Chaung	34	Male	2123	Pf Negative
2MS00201050	PF3D7_1216500-MDV1-e1s1	male development gene 1	Ann	Swi Chaung	34	Male	1583	Pf Negative
2MS00201050	PF3D7_1221600-null-1	protein TSSC1, putative	Ann	Swi Chaung	34	Male	1427	Pf Negative
2MS00201050	PF3D7_1221900-null-1	conserved Plasmodium membrane protein, unknown function	Ann	Swi Chaung	34	Male	2089	Pf Negative
2MS00201050	PF3D7_1233400-null-1o4	conserved Plasmodium membrane protein, unknown function	Ann	Swi Chaung	34	Male	1860	Pf Negative
2MS00201050	PF3D7_1236100-CARP-e2s1	clustered-asparagine-rich protein	Ann	Swi Chaung	34	Male	2579	Pf Negative
2MS00201050	PF3D7_1238800-ACS11-e1s1	acyl-CoA synthetase	Ann	Swi Chaung	34	Male	2043	Pf Negative
2MS00201050	PF3D7_1239700-FTSH1-e1s1	ATP-dependent zinc metalloprotease FTSH 1	Ann	Swi Chaung	34	Male	1556	Pf Negative
2MS00201050	PF3D7_1239800-null-s5	conserved Plasmodium protein, unknown function	Ann	Swi Chaung	34	Male	2157	Pf Negative
2MS00201050	PF3D7_1244100-null-e1s2	N-alpha-acetyltransferase 15, NatA auxiliary subunit, putative	Ann	Swi Chaung	34	Male	2410	Pf Negative
2MS00201050	PF3D7_1249800-THO2-e1s3	THO complex subunit 2, putative	Ann	Swi Chaung	34	Male	1510	Pf Negative
2MS00201050	PF3D7_1250600-null-NA	translation initiation factor eIF-2B subunit beta, putative	Ann	Swi Chaung	34	Male	1994	Pf Negative
2MS00201050	PF3D7_1252100-RON3-e8s2	rhoptry neck protein 3	Ann	Swi Chaung	34	Male	1925	Pf Negative
2MS00201050	PF3D7_1252700-PHISTb-2	Plasmodium exported protein (PHISTb), unknown function	Ann	Swi Chaung	34	Male	1746	Pf Negative
2MS00201050	PF3D7_1302000-PTP6-2	EMP1-trafficking protein	Ann	Swi Chaung	34	Male	1962	Pf Negative
2MS00201050	PF3D7_1302600-DOHH-1	deoxyhypusine hydroxylase	Ann	Swi Chaung	34	Male	1569	Pf Negative
2MS00201050	PF3D7_1311600-null-1	conserved Plasmodium protein, unknown function	Ann	Swi Chaung	34	Male	2371	Pf Negative
2MS00201050	PF3D7_1321100-null-e3s1	conserved Plasmodium protein, unknown function	Ann	Swi Chaung	34	Male	1904	Pf Negative
2MS00201050	PF3D7_1334800-MSRP2-1	MSP7-like protein	Ann	Swi Chaung	34	Male	1652	Pf Negative
2MS00201050	PF3D7_1335100-MSP7-NA	merozoite surface protein 7	Ann	Swi Chaung	34	Male	2169	Pf Negative
2MS00201050	PF3D7_1335300-RH2b-e1s1	reticulocyte binding protein 2 homologue b	Ann	Swi Chaung	34	Male	2999	Pf Negative
2MS00201050	PF3D7_1335300-RH2b-e1s2	reticulocyte binding protein 2 homologue b	Ann	Swi Chaung	34	Male	2366	Pf Negative
2MS00201050	PF3D7_1335600-null-e2	conserved Plasmodium protein, unknown function	Ann	Swi Chaung	34	Male	2103	Pf Negative
2MS00201050	PF3D7_1341600-GPI10-1	GPI mannosyltransferase 3	Ann	Swi Chaung	34	Male	2291	Pf Negative
2MS00201050	PF3D7_1346400-null-e1s1	VPS13 domain-containing protein, putative	Ann	Swi Chaung	34	Male	2357	Pf Negative
2MS00201050	PF3D7_1346400-null-e1s3	VPS13 domain-containing protein, putative	Ann	Swi Chaung	34	Male	2359	Pf Negative
2MS00201050	PF3D7_1346400-null-e1s4	VPS13 domain-containing protein, putative	Ann	Swi Chaung	34	Male	2098	Pf Negative
2MS00201050	PF3D7_1349600-null-2	conserved Plasmodium protein, unknown function	Ann	Swi Chaung	34	Male	1440	Pf Negative
2MS00201050	PF3D7_1352800-MON1-1o3	vacuolar fusion protein MON1, putative	Ann	Swi Chaung	34	Male	2083	Pf Negative
2MS00201050	PF3D7_1353100-null-e2s1	Plasmodium exported protein, unknown function	Ann	Swi Chaung	34	Male	1904	Pf Negative
2MS00201050	PF3D7_1364400-null-e1s1	conserved Plasmodium protein, unknown function	Ann	Swi Chaung	34	Male	1829	Pf Negative
2MS00201050	PF3D7_1366600-SRPR-alpha-NA	signal recognition particle receptor subunit alpha, putative	Ann	Swi Chaung	34	Male	2207	Pf Negative
2MS00201050	PF3D7_1401400-ETRAMP14-1	early transcribed membrane protein 14.1	Ann	Swi Chaung	34	Male	4487	Pf Negative
2MS00201050	PF3D7_1403200-null-e4s2	conserved Plasmodium protein, unknown function	Ann	Swi Chaung	34	Male	2440	Pf Negative
2MS00201050	PF3D7_1410400-RAP1-e1s1	rhoptry-associated protein 1	Ann	Swi Chaung	34	Male	1919	Pf Negative
2MS00201050	PF3D7_1411600-Obg1-1	GTP-binding protein Obg1	Ann	Swi Chaung	34	Male	2333	Pf Negative
2MS00201050	PF3D7_1417200-null-e1s4	NOT family protein, putative	Ann	Swi Chaung	34	Male	1933	Pf Negative
2MS00201050	PF3D7_1418100-LISP1-s3	liver specific protein 1, putative	Ann	Swi Chaung	34	Male	1952	Pf Negative
2MS00201050	PF3D7_1420700-P113-NA	surface protein P113	Ann	Swi Chaung	34	Male	3034	Pf Negative
2MS00201050	PF3D7_1433500-TOP2-e1s1	DNA topoisomerase 2	Ann	Swi Chaung	34	Male	1778	Pf Negative
2MS00201050	PF3D7_1434500-null-e2s4	dynein-related AAA-type ATPase, putative	Ann	Swi Chaung	34	Male	2174	Pf Negative
2MS00201050	PF3D7_1434500-null-e2s5	dynein-related AAA-type ATPase, putative	Ann	Swi Chaung	34	Male	1928	Pf Negative
2MS00201050	PF3D7_1436300-PTEX150-e1s1	translocon component PTEX150	Ann	Swi Chaung	34	Male	1658	Pf Negative
2MS00201050	PF3D7_1436300-PTEX150-NA	translocon component PTEX150	Ann	Swi Chaung	34	Male	1688	Pf Negative
2MS00201050	PF3D7_1439100-null-e2s2	DEAD/DEAH box helicase, putative	Ann	Swi Chaung	34	Male	1862	Pf Negative
2MS00201050	PF3D7_1442900-SEC7-s2	protein transport protein SEC7, putative	Ann	Swi Chaung	34	Male	2213	Pf Negative
2MS00201050	PF3D7_1446700-null-NA	conserved Plasmodium protein, unknown function	Ann	Swi Chaung	34	Male	1560	Pf Negative
2MS00201050	PF3D7_1448000-UTP12-e2s2	U3 small nucleolar RNA-associated protein 12, putative	Ann	Swi Chaung	34	Male	1912	Pf Negative
2MS00201050	PF3D7_1448300-null-s1	conserved protein, unknown function	Ann	Swi Chaung	34	Male	1733	Pf Negative
2MS00201050	PF3D7_1448500-null-NA	conserved Plasmodium protein, unknown function	Ann	Swi Chaung	34	Male	1852	Pf Negative
2MS00201050	PF3D7_1448700-null-1	HSP20-like chaperone, putative	Ann	Swi Chaung	34	Male	1389	Pf Negative
2MS00201050	PF3D7_1452000-RON2-s1	rhoptry neck protein 2	Ann	Swi Chaung	34	Male	1609	Pf Negative
2MS00201050	PF3D7_1452000-RON2-s2	rhoptry neck protein 2	Ann	Swi Chaung	34	Male	1779	Pf Negative
2MS00201050	PF3D7_1465300-null-e1	ribonuclease Z, putative	Ann	Swi Chaung	34	Male	1961	Pf Negative
2MS00201050	PF3D7_1466300-RPN2-e1s1	26S proteasome regulatory subunit RPN2, putative	Ann	Swi Chaung	34	Male	1831	Pf Negative
2MS00201050	PF3D7_1466400-ApiAP2-e1s1	AP2 domain transcription factor AP2-EXP	Ann	Swi Chaung	34	Male	1731	Pf Negative
2MS00201050	PF3D7_1468100-null-e2s1	kelch domain-containing protein, putative	Ann	Swi Chaung	34	Male	2168	Pf Negative
2MS00201050	PF3D7_1473100-null-e2s1	GTPase-activating protein, putative	Ann	Swi Chaung	34	Male	1847	Pf Negative
2MS00201050	PF3D7_1476600-null-e2	Plasmodium exported protein, unknown function	Ann	Swi Chaung	34	Male	1637	Pf Negative
2MS00201050	PF3D7_1477500-PHISTb-2	Plasmodium exported protein (PHISTb), unknown function	Ann	Swi Chaung	34	Male	2857	Pf Negative
2MS00201055	NA-NoDNA-NA	NA	Ann	Swi Chaung	31	Male	1754.28571428571	Pf Negative
2MS00201055	PF3D7_0102200-RESA-e2s2	ring-infected erythrocyte surface antigen	Ann	Swi Chaung	31	Male	6003	Pf Negative
2MS00201055	PF3D7_0102500-EBA181-e1s2	erythrocyte binding antigen-181	Ann	Swi Chaung	31	Male	2358	Pf Negative
2MS00201055	PF3D7_0108300-ARP-s3	conserved Plasmodium protein, unknown function	Ann	Swi Chaung	31	Male	1632	Pf Negative
2MS00201055	PF3D7_0108700-PSOP24-e1s1	secreted ookinete protein, putative	Ann	Swi Chaung	31	Male	3563	Pf Negative
2MS00201055	PF3D7_0108700-PSOP24-e1s2	secreted ookinete protein, putative	Ann	Swi Chaung	31	Male	1645	Pf Negative
2MS00201055	PF3D7_0110500-null-e1s2	bromodomain protein, putative	Ann	Swi Chaung	31	Male	1779	Pf Negative
2MS00201055	PF3D7_0110500-null-e1s3	bromodomain protein, putative	Ann	Swi Chaung	31	Male	2098	Pf Negative
2MS00201055	PF3D7_0111000-null-e1s2	kinesin-8, putative	Ann	Swi Chaung	31	Male	1994	Pf Negative
2MS00201055	PF3D7_0200100-VAR-NA	erythrocyte membrane protein 1, PfEMP1	Ann	Swi Chaung	31	Male	1453	Pf Negative
2MS00201055	PF3D7_0205600-null-1	conserved Plasmodium protein, unknown function	Ann	Swi Chaung	31	Male	1767	Pf Negative
2MS00201055	PF3D7_0206800-MSP2-NA	merozoite surface protein 2	Ann	Swi Chaung	31	Male	5958	Pf Negative
2MS00201055	PF3D7_0206900-MSP5-1o2	merozoite surface protein 5	Ann	Swi Chaung	31	Male	1885	Pf Negative
2MS00201055	PF3D7_0206900-MSP5-e1	merozoite surface protein 5	Ann	Swi Chaung	31	Male	1658	Pf Negative
2MS00201055	PF3D7_0207000-MSP4-1o2	merozoite surface protein 4	Ann	Swi Chaung	31	Male	18877	Pf Negative
2MS00201055	PF3D7_0207000-MSP4-e1	merozoite surface protein 4	Ann	Swi Chaung	31	Male	16819	Pf Negative
2MS00201055	PF3D7_0207400-SERA7-2o4	serine repeat antigen 7	Ann	Swi Chaung	31	Male	1566	Pf Negative
2MS00201055	PF3D7_0207600-SERA5-e2s1	serine repeat antigen 5	Ann	Swi Chaung	31	Male	1889	Pf Negative
2MS00201055	PF3D7_0207700-SERA4-2o4	serine repeat antigen 4	Ann	Swi Chaung	31	Male	2430	Pf Negative
2MS00201055	PF3D7_0207800-SERA3-2o4	serine repeat antigen 3	Ann	Swi Chaung	31	Male	1932	Pf Negative
2MS00201055	PF3D7_0220000-LSA3-e2s1	liver stage antigen 3	Ann	Swi Chaung	31	Male	17355	Pf Negative
2MS00201055	PF3D7_0220000-LSA3-e2s2	liver stage antigen 3	Ann	Swi Chaung	31	Male	2415	Pf Negative
2MS00201055	PF3D7_0223300-null-NA	erythrocyte membrane protein 1 (PfEMP1), exon 2	Ann	Swi Chaung	31	Male	1768	Pf Negative
2MS00201055	PF3D7_0302500-CLAG3.1-e1s1	cytoadherence linked asexual protein 3.1	Ann	Swi Chaung	31	Male	1864	Pf Negative
2MS00201055	PF3D7_0302800-null-e1s1	RNA-binding protein, putative	Ann	Swi Chaung	31	Male	1682	Pf Negative
2MS00201055	PF3D7_0304600-CSP-NA	circumsporozoite (CS) protein	Ann	Swi Chaung	31	Male	2086	Pf Negative
2MS00201055	PF3D7_0305600-null-1	DNA-(apurinic or apyrimidinic site) lyase, putative	Ann	Swi Chaung	31	Male	1631	Pf Negative
2MS00201055	PF3D7_0306200-AHA1-5o5	activator of Hsp90 ATPase	Ann	Swi Chaung	31	Male	1765	Pf Negative
2MS00201055	PF3D7_0310300-null-e1s1	phosphoglycerate mutase, putative	Ann	Swi Chaung	31	Male	1609	Pf Negative
2MS00201055	PF3D7_0310500-DHX57-e1s3	ATP-dependent RNA helicase DHX57, putative	Ann	Swi Chaung	31	Male	1988	Pf Negative
2MS00201055	PF3D7_0313600-null-5o6	conserved Plasmodium protein, unknown function	Ann	Swi Chaung	31	Male	1462	Pf Negative
2MS00201055	PF3D7_0320500-Nico-1	nicotinamidase, putative	Ann	Swi Chaung	31	Male	1665	Pf Negative
2MS00201055	PF3D7_0323800-null-e2s1	conserved Plasmodium protein, unknown function	Ann	Swi Chaung	31	Male	1441	Pf Negative
2MS00201055	PF3D7_0402400-GEXP18-2	Plasmodium exported protein, unknown function	Ann	Swi Chaung	31	Male	2283	Pf Negative
2MS00201055	PF3D7_0404600-null-s5	conserved Plasmodium membrane protein, unknown function	Ann	Swi Chaung	31	Male	1672	Pf Negative
2MS00201055	PF3D7_0406200-Pfs16-NA	sexual stage-specific protein precursor	Ann	Swi Chaung	31	Male	2116	Pf Negative
2MS00201055	PF3D7_0407000-null-1	conserved Plasmodium protein, unknown function	Ann	Swi Chaung	31	Male	7221	Pf Negative
2MS00201055	PF3D7_0407700-null-e2s2	conserved Plasmodium protein, unknown function	Ann	Swi Chaung	31	Male	2255	Pf Negative
2MS00201055	PF3D7_0407700-null-NA	conserved Plasmodium protein, unknown function	Ann	Swi Chaung	31	Male	1834	Pf Negative
2MS00201055	PF3D7_0407800-null-e1s2	conserved Plasmodium protein, unknown function	Ann	Swi Chaung	31	Male	1710	Pf Negative
2MS00201055	PF3D7_0409300-null-NA	methyltransferase, putative	Ann	Swi Chaung	31	Male	1055	Pf Negative
2MS00201055	PF3D7_0412000-null-1	LITAF-like zinc finger protein, putative	Ann	Swi Chaung	31	Male	1728	Pf Negative
2MS00201055	PF3D7_0414700-null-1	GTP-binding protein, putative	Ann	Swi Chaung	31	Male	1935	Pf Negative
2MS00201055	PF3D7_0420700-VAR-e2s1	erythrocyte membrane protein 1, PfEMP1	Ann	Swi Chaung	31	Male	2067	Pf Negative
2MS00201055	PF3D7_0422100-null-NA	transmembrane emp24 domain-containing protein, putative	Ann	Swi Chaung	31	Male	3527	Pf Negative
2MS00201055	PF3D7_0423700-ETRAMP4-1	early transcribed membrane protein 4	Ann	Swi Chaung	31	Male	1824	Pf Negative
2MS00201055	PF3D7_0424100-RH5-2	reticulocyte binding protein homologue 5	Ann	Swi Chaung	31	Male	1356	Pf Negative
2MS00201055	PF3D7_0424800-null-2	Plasmodium exported protein (PHISTb), unknown function	Ann	Swi Chaung	31	Male	1690	Pf Negative
2MS00201055	PF3D7_0501100-HSP40-e3s1	heat shock protein 40, type II	Ann	Swi Chaung	31	Male	2152	Pf Negative
2MS00201055	PF3D7_0501100-HSP40-e4s1	heat shock protein 40, type II	Ann	Swi Chaung	31	Male	1944	Pf Negative
2MS00201055	PF3D7_0501200-PIESP2-e2	parasite-infected erythrocyte surface protein	Ann	Swi Chaung	31	Male	1426	Pf Negative
2MS00201055	PF3D7_0502400-MSP8-1	merozoite surface protein 8	Ann	Swi Chaung	31	Male	1797	Pf Negative
2MS00201055	PF3D7_0503900-null-2	conserved Plasmodium protein, unknown function	Ann	Swi Chaung	31	Male	1944	Pf Negative
2MS00201055	PF3D7_0511400-null-NA	conserved Plasmodium protein, unknown function	Ann	Swi Chaung	31	Male	1617	Pf Negative
2MS00201055	PF3D7_0511500-null-s3	RNA pseudouridylate synthase, putative	Ann	Swi Chaung	31	Male	1697	Pf Negative
2MS00201055	PF3D7_0513200-null-e2s3	conserved Plasmodium protein, unknown function	Ann	Swi Chaung	31	Male	2146	Pf Negative
2MS00201055	PF3D7_0527200-USP14-e2s1	ubiquitin carboxyl-terminal hydrolase 14	Ann	Swi Chaung	31	Male	2120	Pf Negative
2MS00201055	PF3D7_0532300-PHISTb-e2s1	Plasmodium exported protein (PHISTb), unknown function	Ann	Swi Chaung	31	Male	2335	Pf Negative
2MS00201055	PF3D7_0612600-NCS6-1	cytoplasmic tRNA 2-thiolation protein 1, putative	Ann	Swi Chaung	31	Male	1638	Pf Negative
2MS00201055	PF3D7_0615800-COG4-2o3	conserved oligomeric Golgi complex subunit 4, putative	Ann	Swi Chaung	31	Male	2082	Pf Negative
2MS00201055	PF3D7_0617400-VAR-s4	erythrocyte membrane protein 1, PfEMP1	Ann	Swi Chaung	31	Male	1719	Pf Negative
2MS00201055	PF3D7_0620400-MSP10-1	merozoite surface protein 10	Ann	Swi Chaung	31	Male	1728	Pf Negative
2MS00201055	PF3D7_0629700-SET1-s3	SET domain protein, putative	Ann	Swi Chaung	31	Male	1509	Pf Negative
2MS00201055	PF3D7_0629700-SET1-s5	SET domain protein, putative	Ann	Swi Chaung	31	Male	1457	Pf Negative
2MS00201055	PF3D7_0701900-null-e2s1	Plasmodium exported protein, unknown function	Ann	Swi Chaung	31	Male	2057	Pf Negative
2MS00201055	PF3D7_0702300-STARP-2	sporozoite threonine and asparagine-rich protein	Ann	Swi Chaung	31	Male	1995	Pf Negative
2MS00201055	PF3D7_0702300-STARP-e2	sporozoite threonine and asparagine-rich protein	Ann	Swi Chaung	31	Male	1580	Pf Negative
2MS00201055	PF3D7_0704300-null-s1	conserved Plasmodium membrane protein, unknown function	Ann	Swi Chaung	31	Male	1879	Pf Negative
2MS00201055	PF3D7_0705000-null-e1s2	mRNA cap guanine-N7 methyltransferase, putative	Ann	Swi Chaung	31	Male	1698	Pf Negative
2MS00201055	PF3D7_0706100-null-3o8	conserved Plasmodium protein, unknown function	Ann	Swi Chaung	31	Male	1815	Pf Negative
2MS00201055	PF3D7_0706100-null-NA	conserved Plasmodium protein, unknown function	Ann	Swi Chaung	31	Male	3466	Pf Negative
2MS00201055	PF3D7_0707700-null-1	E3 ubiquitin-protein ligase, putative	Ann	Swi Chaung	31	Male	1979	Pf Negative
2MS00201055	PF3D7_0709900-null-e2	conserved protein, unknown function	Ann	Swi Chaung	31	Male	1602	Pf Negative
2MS00201055	PF3D7_0711700-VAR-e2s1	erythrocyte membrane protein 1, PfEMP1	Ann	Swi Chaung	31	Male	1818	Pf Negative
2MS00201055	PF3D7_0713900-null-e1s3	conserved Plasmodium protein, unknown function	Ann	Swi Chaung	31	Male	1508	Pf Negative
2MS00201055	PF3D7_0713900-null-e1s4	conserved Plasmodium protein, unknown function	Ann	Swi Chaung	31	Male	1502	Pf Negative
2MS00201055	PF3D7_0713900-null-NA	conserved Plasmodium protein, unknown function	Ann	Swi Chaung	31	Male	19155	Pf Negative
2MS00201055	PF3D7_0714500-null-1	transcription elongation factor s-II, putative	Ann	Swi Chaung	31	Male	1666	Pf Negative
2MS00201055	PF3D7_0716300-null-e1s1	conserved protein, unknown function	Ann	Swi Chaung	31	Male	1884	Pf Negative
2MS00201055	PF3D7_0725100-null-e1s1	conserved Plasmodium membrane protein, unknown function	Ann	Swi Chaung	31	Male	2050	Pf Negative
2MS00201055	PF3D7_0726600-null-1o2	conserved Plasmodium protein, unknown function	Ann	Swi Chaung	31	Male	1565	Pf Negative
2MS00201055	PF3D7_0730300-ApiAP2-e1s2	AP2 domain transcription factor AP2-L, putative	Ann	Swi Chaung	31	Male	1586	Pf Negative
2MS00201055	PF3D7_0731500-EBA175-s2	erythrocyte binding antigen-175	Ann	Swi Chaung	31	Male	2139.5	Pf Negative
2MS00201055	PF3D7_0800200-VAR-e2s1	erythrocyte membrane protein 1, PfEMP1	Ann	Swi Chaung	31	Male	1881	Pf Negative
2MS00201055	PF3D7_0800300-VAR-e2s1	erythrocyte membrane protein 1, PfEMP1	Ann	Swi Chaung	31	Male	1303	Pf Negative
2MS00201055	PF3D7_0801000-PHISTc-e2s1	Plasmodium exported protein (PHISTc), unknown function	Ann	Swi Chaung	31	Male	2478	Pf Negative
2MS00201055	PF3D7_0801000-PHISTc-e2s2	Plasmodium exported protein (PHISTc), unknown function	Ann	Swi Chaung	31	Male	1910	Pf Negative
2MS00201055	PF3D7_0801800-null-NA	mannose-6-phosphate isomerase, putative	Ann	Swi Chaung	31	Male	1660	Pf Negative
2MS00201055	PF3D7_0804500-null-e2s3	conserved Plasmodium membrane protein, unknown function	Ann	Swi Chaung	31	Male	1670	Pf Negative
2MS00201055	PF3D7_0808200-PMX-e1s1	plasmepsin X	Ann	Swi Chaung	31	Male	1697	Pf Negative
2MS00201055	PF3D7_0808600-VAR-e2s1	erythrocyte membrane protein 1, PfEMP1	Ann	Swi Chaung	31	Male	1831	Pf Negative
2MS00201055	PF3D7_0809200-pfa55-14-e1s2	asparagine-rich antigen Pfa55-14	Ann	Swi Chaung	31	Male	1572	Pf Negative
2MS00201055	PF3D7_0818900-HSP70-NA	heat shock protein 70	Ann	Swi Chaung	31	Male	2011	Pf Negative
2MS00201055	PF3D7_0823300-GCN5-e1s1	histone acetyltransferase GCN5	Ann	Swi Chaung	31	Male	1583	Pf Negative
2MS00201055	PF3D7_0823300-GCN5-NA	histone acetyltransferase GCN5	Ann	Swi Chaung	31	Male	1890	Pf Negative
2MS00201055	PF3D7_0825700-CryPH-1	crystalloid-specific PH domain-containing protein, putative	Ann	Swi Chaung	31	Male	2003	Pf Negative
2MS00201055	PF3D7_0826100-HEUL-s1	HECT-like E3 ubiquitin ligase, putative	Ann	Swi Chaung	31	Male	2000	Pf Negative
2MS00201055	PF3D7_0826100-HEUL-s8	HECT-like E3 ubiquitin ligase, putative	Ann	Swi Chaung	31	Male	1943	Pf Negative
2MS00201055	PF3D7_0827600-null-2	conserved Plasmodium protein, unknown function	Ann	Swi Chaung	31	Male	1646	Pf Negative
2MS00201055	PF3D7_0827800-SET3-e1s3	SET domain protein, putative	Ann	Swi Chaung	31	Male	2036	Pf Negative
2MS00201055	PF3D7_0830600-PHISTc-2	Plasmodium exported protein (PHISTc), unknown function	Ann	Swi Chaung	31	Male	1517	Pf Negative
2MS00201055	PF3D7_0832300-null-2	Plasmodium exported protein (PHISTa-like), unknown function	Ann	Swi Chaung	31	Male	2240	Pf Negative
2MS00201055	PF3D7_0902200-FIKK9.3-2o3	serine/threonine protein kinase, FIKK family	Ann	Swi Chaung	31	Male	1779	Pf Negative
2MS00201055	PF3D7_0902200-FIKK9.3-NA	serine/threonine protein kinase, FIKK family	Ann	Swi Chaung	31	Male	1379	Pf Negative
2MS00201055	PF3D7_0903500-NUP138-e1s1	nucleoporin NUP138, putative	Ann	Swi Chaung	31	Male	2232	Pf Negative
2MS00201055	PF3D7_0904900-CuTP-e1s1	copper-transporting ATPase	Ann	Swi Chaung	31	Male	1651	Pf Negative
2MS00201055	PF3D7_0904900-CuTP-e1s2	copper-transporting ATPase	Ann	Swi Chaung	31	Male	1802	Pf Negative
2MS00201055	PF3D7_0905400-RhopH3-e7s1	high molecular weight rhoptry protein 3	Ann	Swi Chaung	31	Male	2932	Pf Negative
2MS00201055	PF3D7_0906200-null-1	conserved Plasmodium protein, unknown function	Ann	Swi Chaung	31	Male	1881	Pf Negative
2MS00201055	PF3D7_0908800-null-1o2	mitochondrial carrier protein, putative	Ann	Swi Chaung	31	Male	1560	Pf Negative
2MS00201055	PF3D7_0909500-SPM1-NA	subpellicular microtubule protein 1, putative	Ann	Swi Chaung	31	Male	2555	Pf Negative
2MS00201055	PF3D7_0911300-CRMP1-e1s2	cysteine repeat modular protein 1	Ann	Swi Chaung	31	Male	1910	Pf Negative
2MS00201055	PF3D7_0911900-ICP-2	falstatin	Ann	Swi Chaung	31	Male	1604	Pf Negative
2MS00201055	PF3D7_0911900-ICP-e2	falstatin	Ann	Swi Chaung	31	Male	1804	Pf Negative
2MS00201055	PF3D7_0920700-null-1	CRAL/TRIO domain-containing protein, putative	Ann	Swi Chaung	31	Male	2094	Pf Negative
2MS00201055	PF3D7_0929000-TAF7-e2	transcription initiation factor TFIID subunit 7, putative	Ann	Swi Chaung	31	Male	1754	Pf Negative
2MS00201055	PF3D7_0930300-MSP1-s1	merozoite surface protein 1	Ann	Swi Chaung	31	Male	1863	Pf Negative
2MS00201055	PF3D7_0930300-MSP1-s2	merozoite surface protein 1	Ann	Swi Chaung	31	Male	7435	Pf Negative
2MS00201055	PF3D7_0935900-REX1-e2s1	ring-exported protein 1	Ann	Swi Chaung	31	Male	14425	Pf Negative
2MS00201055	PF3D7_0935900-REX1-NA	ring-exported protein 1	Ann	Swi Chaung	31	Male	14374	Pf Negative
2MS00201055	PF3D7_0936300-REX3-2	ring-exported protein 3	Ann	Swi Chaung	31	Male	1645	Pf Negative
2MS00201055	PF3D7_0936600-GEXP5-2	gametocyte exported protein 5	Ann	Swi Chaung	31	Male	2252	Pf Negative
2MS00201055	PF3D7_1001300-PHISTa-2	Plasmodium exported protein (PHISTa), unknown function	Ann	Swi Chaung	31	Male	1696	Pf Negative
2MS00201055	PF3D7_1001500-ETRAMP10-1	early transcribed membrane protein 10.1	Ann	Swi Chaung	31	Male	3283	Pf Negative
2MS00201055	PF3D7_1002000-HYP2-2	Plasmodium exported protein (hyp2), unknown function	Ann	Swi Chaung	31	Male	1910	Pf Negative
2MS00201055	PF3D7_1002100-PTP5-2	EMP1-trafficking protein	Ann	Swi Chaung	31	Male	9233	Pf Negative
2MS00201055	PF3D7_1003800-EFTUD2-e1s2	U5 small nuclear ribonucleoprotein component, putative	Ann	Swi Chaung	31	Male	-246	Pf Negative
2MS00201055	PF3D7_1007700-AP2-I-e1s2	AP2 domain transcription factor AP2-I	Ann	Swi Chaung	31	Male	1617	Pf Negative
2MS00201055	PF3D7_1008100-null-s1	zinc finger protein, putative	Ann	Swi Chaung	31	Male	1458	Pf Negative
2MS00201055	PF3D7_1008100-null-s3	zinc finger protein, putative	Ann	Swi Chaung	31	Male	2067	Pf Negative
2MS00201055	PF3D7_1009500-null-e3	metalloprotease, putative	Ann	Swi Chaung	31	Male	1943	Pf Negative
2MS00201055	PF3D7_1012700-NIF4-e1s2	NLI interacting factor-like phosphatase, putative	Ann	Swi Chaung	31	Male	1970	Pf Negative
2MS00201055	PF3D7_1014100-MSA180-NA	merozoite surface protein MSA180, putative	Ann	Swi Chaung	31	Male	2184	Pf Negative
2MS00201055	PF3D7_1014100-MSA180-s1	merozoite surface protein MSA180, putative	Ann	Swi Chaung	31	Male	5145	Pf Negative
2MS00201055	PF3D7_1014100-MSA180-s2	merozoite surface protein MSA180, putative	Ann	Swi Chaung	31	Male	1481	Pf Negative
2MS00201055	PF3D7_1014600-ADA2-e1s2	transcriptional coactivator ADA2	Ann	Swi Chaung	31	Male	1423	Pf Negative
2MS00201055	PF3D7_1016500-PHISTc-e1s1	Plasmodium exported protein (PHISTc), unknown function	Ann	Swi Chaung	31	Male	1426	Pf Negative
2MS00201055	PF3D7_1016600-PHISTc-NA	Plasmodium exported protein (PHISTc), unknown function	Ann	Swi Chaung	31	Male	1830	Pf Negative
2MS00201055	PF3D7_1017100-RON12-1	rhoptry neck protein 12	Ann	Swi Chaung	31	Male	1381	Pf Negative
2MS00201055	PF3D7_1018300-null-NA	peptidase, putative	Ann	Swi Chaung	31	Male	2020	Pf Negative
2MS00201055	PF3D7_1021700-null-e1s2	conserved Plasmodium membrane protein, unknown function	Ann	Swi Chaung	31	Male	3060	Pf Negative
2MS00201055	PF3D7_1022000-null-e2	RNA-binding protein, putative	Ann	Swi Chaung	31	Male	1557	Pf Negative
2MS00201055	PF3D7_1023100-null-e1s4	dynein heavy chain, putative	Ann	Swi Chaung	31	Male	1870	Pf Negative
2MS00201055	PF3D7_1023100-null-NA	dynein heavy chain, putative	Ann	Swi Chaung	31	Male	1725	Pf Negative
2MS00201055	PF3D7_1024800-EXP3-e2s2	exported protein 3	Ann	Swi Chaung	31	Male	1689	Pf Negative
2MS00201055	PF3D7_1028700-MTRAP-1	merozoite TRAP-like protein	Ann	Swi Chaung	31	Male	2645	Pf Negative
2MS00201055	PF3D7_1033100-AdoMetDC/ODC-s2	S-adenosylmethionine decarboxylase/ornithine decarboxylase	Ann	Swi Chaung	31	Male	1791	Pf Negative
2MS00201055	PF3D7_1033200-ETRAMP10.2-e1s1	early transcribed membrane protein 10.2	Ann	Swi Chaung	31	Male	1799	Pf Negative
2MS00201055	PF3D7_1035200-S-antigen-NA	S-antigen	Ann	Swi Chaung	31	Male	1599	Pf Negative
2MS00201055	PF3D7_1035600-H101-1	merozoite surface protein	Ann	Swi Chaung	31	Male	1965	Pf Negative
2MS00201055	PF3D7_1035700-DBLMSP-e1s1	duffy binding-like merozoite surface protein	Ann	Swi Chaung	31	Male	3030	Pf Negative
2MS00201055	PF3D7_1035900-M566-1	probable protein, unknown function	Ann	Swi Chaung	31	Male	1821	Pf Negative
2MS00201055	PF3D7_1036000-MSP11-1	merozoite surface protein 11	Ann	Swi Chaung	31	Male	2007	Pf Negative
2MS00201055	PF3D7_1036300-DBLMSP2-1	duffy binding-like merozoite surface protein 2	Ann	Swi Chaung	31	Male	1613	Pf Negative
2MS00201055	PF3D7_1036400-LSA1-1o2	liver stage antigen 1	Ann	Swi Chaung	31	Male	2758	Pf Negative
2MS00201055	PF3D7_1036400-LSA1-e1	liver stage antigen 1	Ann	Swi Chaung	31	Male	1994	Pf Negative
2MS00201055	PF3D7_1036400-LSA1-e2s1	liver stage antigen 1	Ann	Swi Chaung	31	Male	1513	Pf Negative
2MS00201055	PF3D7_1036400-LSA1-e2s2	liver stage antigen 1	Ann	Swi Chaung	31	Male	2058	Pf Negative
2MS00201055	PF3D7_1100200-VAR-NA	erythrocyte membrane protein 1, PfEMP1	Ann	Swi Chaung	31	Male	1630	Pf Negative
2MS00201055	PF3D7_1100800-MC-2TM-2	Pfmc-2TM Maurer's cleft two transmembrane protein	Ann	Swi Chaung	31	Male	1629	Pf Negative
2MS00201055	PF3D7_1102500-GEXP02-e2s1	Plasmodium exported protein (PHISTb), unknown function	Ann	Swi Chaung	31	Male	1571	Pf Negative
2MS00201055	PF3D7_1106300-null-2o6	exonuclease, putative	Ann	Swi Chaung	31	Male	1551	Pf Negative
2MS00201055	PF3D7_1110100-null-3	conserved Plasmodium protein, unknown function	Ann	Swi Chaung	31	Male	1612	Pf Negative
2MS00201055	PF3D7_1121800-null-s1	peptidase M16, putative	Ann	Swi Chaung	31	Male	2813	Pf Negative
2MS00201055	PF3D7_1121800-null-s3	peptidase M16, putative	Ann	Swi Chaung	31	Male	1364	Pf Negative
2MS00201055	PF3D7_1122900-null-e2s2	dynein heavy chain, putative	Ann	Swi Chaung	31	Male	1744	Pf Negative
2MS00201055	PF3D7_1122900-null-e2s5	dynein heavy chain, putative	Ann	Swi Chaung	31	Male	1895	Pf Negative
2MS00201055	PF3D7_1123400-null-e1	translation elongation factor EF-1, subunit alpha, putative	Ann	Swi Chaung	31	Male	1765	Pf Negative
2MS00201055	PF3D7_1125800-null-1o4	kelch domain-containing protein, putative	Ann	Swi Chaung	31	Male	1722	Pf Negative
2MS00201055	PF3D7_1129100-PV1-e1s1	parasitophorous vacuolar protein 1	Ann	Swi Chaung	31	Male	1774	Pf Negative
2MS00201055	PF3D7_1133100-null-e1s2	conserved Plasmodium protein, unknown function	Ann	Swi Chaung	31	Male	1709	Pf Negative
2MS00201055	PF3D7_1133200-null-e1s2	conserved Plasmodium protein, unknown function	Ann	Swi Chaung	31	Male	1682	Pf Negative
2MS00201055	PF3D7_1133400-AMA1-NA	apical membrane antigen 1	Ann	Swi Chaung	31	Male	1675	Pf Negative
2MS00201055	PF3D7_1134500-null-s2	alpha/beta hydrolase, putative	Ann	Swi Chaung	31	Male	1742	Pf Negative
2MS00201055	PF3D7_1134700-RPA2-e2s2	DNA-directed RNA polymerase I subunit RPA2, putative	Ann	Swi Chaung	31	Male	1269	Pf Negative
2MS00201055	PF3D7_1138400-GCalpha-e1s4	guanylyl cyclase	Ann	Swi Chaung	31	Male	2172	Pf Negative
2MS00201055	PF3D7_1139300-ApiAP2-e2s3	AP2 domain transcription factor, putative	Ann	Swi Chaung	31	Male	2517	Pf Negative
2MS00201055	PF3D7_1140800-null-1	conserved Plasmodium protein, unknown function	Ann	Swi Chaung	31	Male	1832	Pf Negative
2MS00201055	PF3D7_1149000-Pf332-s1	antigen 332, DBL-like protein	Ann	Swi Chaung	31	Male	1840	Pf Negative
2MS00201055	PF3D7_1149000-Pf332-s4	antigen 332, DBL-like protein	Ann	Swi Chaung	31	Male	2625	Pf Negative
2MS00201055	PF3D7_1149000-Pf332-s6	antigen 332, DBL-like protein	Ann	Swi Chaung	31	Male	1558	Pf Negative
2MS00201055	PF3D7_1149200-RESA3-e2s1	ring-infected erythrocyte surface antigen	Ann	Swi Chaung	31	Male	3295	Pf Negative
2MS00201055	PF3D7_1149600-null-2	DnaJ protein, putative	Ann	Swi Chaung	31	Male	2113	Pf Negative
2MS00201055	PF3D7_1201500-null-1	GPN-loop GTPase, putative	Ann	Swi Chaung	31	Male	1872	Pf Negative
2MS00201055	PF3D7_1203700-NAPL-e3	nucleosome assembly protein	Ann	Swi Chaung	31	Male	2335	Pf Negative
2MS00201055	PF3D7_1208800-null-e1s1	zinc finger protein, putative	Ann	Swi Chaung	31	Male	2096	Pf Negative
2MS00201055	PF3D7_1209400-CIA1-e1s1	cytosolic iron-sulfur protein assembly protein 1, putative	Ann	Swi Chaung	31	Male	2039	Pf Negative
2MS00201055	PF3D7_1211200-null-e1s1	conserved Plasmodium protein, unknown function	Ann	Swi Chaung	31	Male	3168	Pf Negative
2MS00201055	PF3D7_1211900-ATP4-e1s1	non-SERCA-type Ca2+ -transporting P-ATPase	Ann	Swi Chaung	31	Male	2108	Pf Negative
2MS00201055	PF3D7_1215400-null-1	conserved Plasmodium protein, unknown function	Ann	Swi Chaung	31	Male	1887	Pf Negative
2MS00201055	PF3D7_1215900-SR10-1	serpentine receptor, putative	Ann	Swi Chaung	31	Male	1683	Pf Negative
2MS00201055	PF3D7_1216500-MDV1-e1s1	male development gene 1	Ann	Swi Chaung	31	Male	1585	Pf Negative
2MS00201055	PF3D7_1221600-null-1	protein TSSC1, putative	Ann	Swi Chaung	31	Male	1506	Pf Negative
2MS00201055	PF3D7_1221900-null-1	conserved Plasmodium membrane protein, unknown function	Ann	Swi Chaung	31	Male	2819	Pf Negative
2MS00201055	PF3D7_1233400-null-1o4	conserved Plasmodium membrane protein, unknown function	Ann	Swi Chaung	31	Male	1490	Pf Negative
2MS00201055	PF3D7_1236100-CARP-e2s1	clustered-asparagine-rich protein	Ann	Swi Chaung	31	Male	1683	Pf Negative
2MS00201055	PF3D7_1238800-ACS11-e1s1	acyl-CoA synthetase	Ann	Swi Chaung	31	Male	2088	Pf Negative
2MS00201055	PF3D7_1239700-FTSH1-e1s1	ATP-dependent zinc metalloprotease FTSH 1	Ann	Swi Chaung	31	Male	1401	Pf Negative
2MS00201055	PF3D7_1239800-null-s5	conserved Plasmodium protein, unknown function	Ann	Swi Chaung	31	Male	1699	Pf Negative
2MS00201055	PF3D7_1244100-null-e1s2	N-alpha-acetyltransferase 15, NatA auxiliary subunit, putative	Ann	Swi Chaung	31	Male	1755	Pf Negative
2MS00201055	PF3D7_1249800-THO2-e1s3	THO complex subunit 2, putative	Ann	Swi Chaung	31	Male	1740	Pf Negative
2MS00201055	PF3D7_1250600-null-NA	translation initiation factor eIF-2B subunit beta, putative	Ann	Swi Chaung	31	Male	1368	Pf Negative
2MS00201055	PF3D7_1252100-RON3-e8s2	rhoptry neck protein 3	Ann	Swi Chaung	31	Male	1390	Pf Negative
2MS00201055	PF3D7_1252700-PHISTb-2	Plasmodium exported protein (PHISTb), unknown function	Ann	Swi Chaung	31	Male	1523	Pf Negative
2MS00201055	PF3D7_1302000-PTP6-2	EMP1-trafficking protein	Ann	Swi Chaung	31	Male	1461	Pf Negative
2MS00201055	PF3D7_1302600-DOHH-1	deoxyhypusine hydroxylase	Ann	Swi Chaung	31	Male	1521	Pf Negative
2MS00201055	PF3D7_1311600-null-1	conserved Plasmodium protein, unknown function	Ann	Swi Chaung	31	Male	1635	Pf Negative
2MS00201055	PF3D7_1321100-null-e3s1	conserved Plasmodium protein, unknown function	Ann	Swi Chaung	31	Male	1711	Pf Negative
2MS00201055	PF3D7_1334800-MSRP2-1	MSP7-like protein	Ann	Swi Chaung	31	Male	2279	Pf Negative
2MS00201055	PF3D7_1335100-MSP7-NA	merozoite surface protein 7	Ann	Swi Chaung	31	Male	1836	Pf Negative
2MS00201055	PF3D7_1335300-RH2b-e1s1	reticulocyte binding protein 2 homologue b	Ann	Swi Chaung	31	Male	2210	Pf Negative
2MS00201055	PF3D7_1335300-RH2b-e1s2	reticulocyte binding protein 2 homologue b	Ann	Swi Chaung	31	Male	1962	Pf Negative
2MS00201055	PF3D7_1335600-null-e2	conserved Plasmodium protein, unknown function	Ann	Swi Chaung	31	Male	1554	Pf Negative
2MS00201055	PF3D7_1341600-GPI10-1	GPI mannosyltransferase 3	Ann	Swi Chaung	31	Male	1477	Pf Negative
2MS00201055	PF3D7_1346400-null-e1s1	VPS13 domain-containing protein, putative	Ann	Swi Chaung	31	Male	1763	Pf Negative
2MS00201055	PF3D7_1346400-null-e1s3	VPS13 domain-containing protein, putative	Ann	Swi Chaung	31	Male	1741	Pf Negative
2MS00201055	PF3D7_1346400-null-e1s4	VPS13 domain-containing protein, putative	Ann	Swi Chaung	31	Male	1681	Pf Negative
2MS00201055	PF3D7_1349600-null-2	conserved Plasmodium protein, unknown function	Ann	Swi Chaung	31	Male	1268	Pf Negative
2MS00201055	PF3D7_1352800-MON1-1o3	vacuolar fusion protein MON1, putative	Ann	Swi Chaung	31	Male	1651	Pf Negative
2MS00201055	PF3D7_1353100-null-e2s1	Plasmodium exported protein, unknown function	Ann	Swi Chaung	31	Male	2262	Pf Negative
2MS00201055	PF3D7_1364400-null-e1s1	conserved Plasmodium protein, unknown function	Ann	Swi Chaung	31	Male	2050	Pf Negative
2MS00201055	PF3D7_1366600-SRPR-alpha-NA	signal recognition particle receptor subunit alpha, putative	Ann	Swi Chaung	31	Male	1983	Pf Negative
2MS00201055	PF3D7_1401400-ETRAMP14-1	early transcribed membrane protein 14.1	Ann	Swi Chaung	31	Male	2548	Pf Negative
2MS00201055	PF3D7_1403200-null-e4s2	conserved Plasmodium protein, unknown function	Ann	Swi Chaung	31	Male	2114	Pf Negative
2MS00201055	PF3D7_1410400-RAP1-e1s1	rhoptry-associated protein 1	Ann	Swi Chaung	31	Male	5959	Pf Negative
2MS00201055	PF3D7_1411600-Obg1-1	GTP-binding protein Obg1	Ann	Swi Chaung	31	Male	2361	Pf Negative
2MS00201055	PF3D7_1417200-null-e1s4	NOT family protein, putative	Ann	Swi Chaung	31	Male	1993	Pf Negative
2MS00201055	PF3D7_1418100-LISP1-s3	liver specific protein 1, putative	Ann	Swi Chaung	31	Male	1919	Pf Negative
2MS00201055	PF3D7_1420700-P113-NA	surface protein P113	Ann	Swi Chaung	31	Male	3804	Pf Negative
2MS00201055	PF3D7_1433500-TOP2-e1s1	DNA topoisomerase 2	Ann	Swi Chaung	31	Male	1974	Pf Negative
2MS00201055	PF3D7_1434500-null-e2s4	dynein-related AAA-type ATPase, putative	Ann	Swi Chaung	31	Male	1456	Pf Negative
2MS00201055	PF3D7_1434500-null-e2s5	dynein-related AAA-type ATPase, putative	Ann	Swi Chaung	31	Male	1831	Pf Negative
2MS00201055	PF3D7_1436300-PTEX150-e1s1	translocon component PTEX150	Ann	Swi Chaung	31	Male	1829	Pf Negative
2MS00201055	PF3D7_1436300-PTEX150-NA	translocon component PTEX150	Ann	Swi Chaung	31	Male	1995	Pf Negative
2MS00201055	PF3D7_1439100-null-e2s2	DEAD/DEAH box helicase, putative	Ann	Swi Chaung	31	Male	2101	Pf Negative
2MS00201055	PF3D7_1442900-SEC7-s2	protein transport protein SEC7, putative	Ann	Swi Chaung	31	Male	1884	Pf Negative
2MS00201055	PF3D7_1446700-null-NA	conserved Plasmodium protein, unknown function	Ann	Swi Chaung	31	Male	1447	Pf Negative
2MS00201055	PF3D7_1448000-UTP12-e2s2	U3 small nucleolar RNA-associated protein 12, putative	Ann	Swi Chaung	31	Male	2385	Pf Negative
2MS00201055	PF3D7_1448300-null-s1	conserved protein, unknown function	Ann	Swi Chaung	31	Male	1591	Pf Negative
2MS00201055	PF3D7_1448500-null-NA	conserved Plasmodium protein, unknown function	Ann	Swi Chaung	31	Male	1766	Pf Negative
2MS00201055	PF3D7_1448700-null-1	HSP20-like chaperone, putative	Ann	Swi Chaung	31	Male	1825	Pf Negative
2MS00201055	PF3D7_1452000-RON2-s1	rhoptry neck protein 2	Ann	Swi Chaung	31	Male	1659	Pf Negative
2MS00201055	PF3D7_1452000-RON2-s2	rhoptry neck protein 2	Ann	Swi Chaung	31	Male	1629	Pf Negative
2MS00201055	PF3D7_1465300-null-e1	ribonuclease Z, putative	Ann	Swi Chaung	31	Male	2010	Pf Negative
2MS00201055	PF3D7_1466300-RPN2-e1s1	26S proteasome regulatory subunit RPN2, putative	Ann	Swi Chaung	31	Male	2378	Pf Negative
2MS00201055	PF3D7_1466400-ApiAP2-e1s1	AP2 domain transcription factor AP2-EXP	Ann	Swi Chaung	31	Male	1509	Pf Negative
2MS00201055	PF3D7_1468100-null-e2s1	kelch domain-containing protein, putative	Ann	Swi Chaung	31	Male	1894	Pf Negative
2MS00201055	PF3D7_1473100-null-e2s1	GTPase-activating protein, putative	Ann	Swi Chaung	31	Male	1870	Pf Negative
2MS00201055	PF3D7_1476600-null-e2	Plasmodium exported protein, unknown function	Ann	Swi Chaung	31	Male	1852	Pf Negative
2MS00201055	PF3D7_1477500-PHISTb-2	Plasmodium exported protein (PHISTb), unknown function	Ann	Swi Chaung	31	Male	1339	Pf Negative
2MS00201061	NA-NoDNA-NA	NA	Ann	Swi Chaung	38	Female	3709.14285714286	Pf Negative
2MS00201061	PF3D7_0102200-RESA-e2s2	ring-infected erythrocyte surface antigen	Ann	Swi Chaung	38	Female	3958	Pf Negative
2MS00201061	PF3D7_0102500-EBA181-e1s2	erythrocyte binding antigen-181	Ann	Swi Chaung	38	Female	5081	Pf Negative
2MS00201061	PF3D7_0108300-ARP-s3	conserved Plasmodium protein, unknown function	Ann	Swi Chaung	38	Female	3907	Pf Negative
2MS00201061	PF3D7_0108700-PSOP24-e1s1	secreted ookinete protein, putative	Ann	Swi Chaung	38	Female	3725	Pf Negative
2MS00201061	PF3D7_0108700-PSOP24-e1s2	secreted ookinete protein, putative	Ann	Swi Chaung	38	Female	3211	Pf Negative
2MS00201061	PF3D7_0110500-null-e1s2	bromodomain protein, putative	Ann	Swi Chaung	38	Female	3969	Pf Negative
2MS00201061	PF3D7_0110500-null-e1s3	bromodomain protein, putative	Ann	Swi Chaung	38	Female	3614	Pf Negative
2MS00201061	PF3D7_0111000-null-e1s2	kinesin-8, putative	Ann	Swi Chaung	38	Female	3405	Pf Negative
2MS00201061	PF3D7_0200100-VAR-NA	erythrocyte membrane protein 1, PfEMP1	Ann	Swi Chaung	38	Female	3773	Pf Negative
2MS00201061	PF3D7_0205600-null-1	conserved Plasmodium protein, unknown function	Ann	Swi Chaung	38	Female	3784	Pf Negative
2MS00201061	PF3D7_0206800-MSP2-NA	merozoite surface protein 2	Ann	Swi Chaung	38	Female	17170	Pf Negative
2MS00201061	PF3D7_0206900-MSP5-1o2	merozoite surface protein 5	Ann	Swi Chaung	38	Female	3514	Pf Negative
2MS00201061	PF3D7_0206900-MSP5-e1	merozoite surface protein 5	Ann	Swi Chaung	38	Female	2873	Pf Negative
2MS00201061	PF3D7_0207000-MSP4-1o2	merozoite surface protein 4	Ann	Swi Chaung	38	Female	16564	Pf Negative
2MS00201061	PF3D7_0207000-MSP4-e1	merozoite surface protein 4	Ann	Swi Chaung	38	Female	14173	Pf Negative
2MS00201061	PF3D7_0207400-SERA7-2o4	serine repeat antigen 7	Ann	Swi Chaung	38	Female	3304	Pf Negative
2MS00201061	PF3D7_0207600-SERA5-e2s1	serine repeat antigen 5	Ann	Swi Chaung	38	Female	13619	Pf Negative
2MS00201061	PF3D7_0207700-SERA4-2o4	serine repeat antigen 4	Ann	Swi Chaung	38	Female	7136	Pf Negative
2MS00201061	PF3D7_0207800-SERA3-2o4	serine repeat antigen 3	Ann	Swi Chaung	38	Female	3687	Pf Negative
2MS00201061	PF3D7_0220000-LSA3-e2s1	liver stage antigen 3	Ann	Swi Chaung	38	Female	17417	Pf Negative
2MS00201061	PF3D7_0220000-LSA3-e2s2	liver stage antigen 3	Ann	Swi Chaung	38	Female	3652.5	Pf Negative
2MS00201061	PF3D7_0223300-null-NA	erythrocyte membrane protein 1 (PfEMP1), exon 2	Ann	Swi Chaung	38	Female	3174	Pf Negative
2MS00201061	PF3D7_0302500-CLAG3.1-e1s1	cytoadherence linked asexual protein 3.1	Ann	Swi Chaung	38	Female	3631	Pf Negative
2MS00201061	PF3D7_0302800-null-e1s1	RNA-binding protein, putative	Ann	Swi Chaung	38	Female	3441	Pf Negative
2MS00201061	PF3D7_0304600-CSP-NA	circumsporozoite (CS) protein	Ann	Swi Chaung	38	Female	9331	Pf Negative
2MS00201061	PF3D7_0305600-null-1	DNA-(apurinic or apyrimidinic site) lyase, putative	Ann	Swi Chaung	38	Female	2958	Pf Negative
2MS00201061	PF3D7_0306200-AHA1-5o5	activator of Hsp90 ATPase	Ann	Swi Chaung	38	Female	4155	Pf Negative
2MS00201061	PF3D7_0310300-null-e1s1	phosphoglycerate mutase, putative	Ann	Swi Chaung	38	Female	3425	Pf Negative
2MS00201061	PF3D7_0310500-DHX57-e1s3	ATP-dependent RNA helicase DHX57, putative	Ann	Swi Chaung	38	Female	3833	Pf Negative
2MS00201061	PF3D7_0313600-null-5o6	conserved Plasmodium protein, unknown function	Ann	Swi Chaung	38	Female	3255	Pf Negative
2MS00201061	PF3D7_0320500-Nico-1	nicotinamidase, putative	Ann	Swi Chaung	38	Female	3221	Pf Negative
2MS00201061	PF3D7_0323800-null-e2s1	conserved Plasmodium protein, unknown function	Ann	Swi Chaung	38	Female	2704	Pf Negative
2MS00201061	PF3D7_0402400-GEXP18-2	Plasmodium exported protein, unknown function	Ann	Swi Chaung	38	Female	3853	Pf Negative
2MS00201061	PF3D7_0404600-null-s5	conserved Plasmodium membrane protein, unknown function	Ann	Swi Chaung	38	Female	5069	Pf Negative
2MS00201061	PF3D7_0406200-Pfs16-NA	sexual stage-specific protein precursor	Ann	Swi Chaung	38	Female	5670	Pf Negative
2MS00201061	PF3D7_0407000-null-1	conserved Plasmodium protein, unknown function	Ann	Swi Chaung	38	Female	8432	Pf Negative
2MS00201061	PF3D7_0407700-null-e2s2	conserved Plasmodium protein, unknown function	Ann	Swi Chaung	38	Female	3455	Pf Negative
2MS00201061	PF3D7_0407700-null-NA	conserved Plasmodium protein, unknown function	Ann	Swi Chaung	38	Female	3873	Pf Negative
2MS00201061	PF3D7_0407800-null-e1s2	conserved Plasmodium protein, unknown function	Ann	Swi Chaung	38	Female	12086	Pf Negative
2MS00201061	PF3D7_0409300-null-NA	methyltransferase, putative	Ann	Swi Chaung	38	Female	2629	Pf Negative
2MS00201061	PF3D7_0412000-null-1	LITAF-like zinc finger protein, putative	Ann	Swi Chaung	38	Female	3134	Pf Negative
2MS00201061	PF3D7_0414700-null-1	GTP-binding protein, putative	Ann	Swi Chaung	38	Female	2768	Pf Negative
2MS00201061	PF3D7_0420700-VAR-e2s1	erythrocyte membrane protein 1, PfEMP1	Ann	Swi Chaung	38	Female	3232	Pf Negative
2MS00201061	PF3D7_0422100-null-NA	transmembrane emp24 domain-containing protein, putative	Ann	Swi Chaung	38	Female	5463	Pf Negative
2MS00201061	PF3D7_0423700-ETRAMP4-1	early transcribed membrane protein 4	Ann	Swi Chaung	38	Female	3913	Pf Negative
2MS00201061	PF3D7_0424100-RH5-2	reticulocyte binding protein homologue 5	Ann	Swi Chaung	38	Female	4004	Pf Negative
2MS00201061	PF3D7_0424800-null-2	Plasmodium exported protein (PHISTb), unknown function	Ann	Swi Chaung	38	Female	3798	Pf Negative
2MS00201061	PF3D7_0501100-HSP40-e3s1	heat shock protein 40, type II	Ann	Swi Chaung	38	Female	3701	Pf Negative
2MS00201061	PF3D7_0501100-HSP40-e4s1	heat shock protein 40, type II	Ann	Swi Chaung	38	Female	2500	Pf Negative
2MS00201061	PF3D7_0501200-PIESP2-e2	parasite-infected erythrocyte surface protein	Ann	Swi Chaung	38	Female	3888	Pf Negative
2MS00201061	PF3D7_0502400-MSP8-1	merozoite surface protein 8	Ann	Swi Chaung	38	Female	4234	Pf Negative
2MS00201061	PF3D7_0503900-null-2	conserved Plasmodium protein, unknown function	Ann	Swi Chaung	38	Female	3619	Pf Negative
2MS00201061	PF3D7_0511400-null-NA	conserved Plasmodium protein, unknown function	Ann	Swi Chaung	38	Female	3480	Pf Negative
2MS00201061	PF3D7_0511500-null-s3	RNA pseudouridylate synthase, putative	Ann	Swi Chaung	38	Female	3505	Pf Negative
2MS00201061	PF3D7_0513200-null-e2s3	conserved Plasmodium protein, unknown function	Ann	Swi Chaung	38	Female	4052	Pf Negative
2MS00201061	PF3D7_0527200-USP14-e2s1	ubiquitin carboxyl-terminal hydrolase 14	Ann	Swi Chaung	38	Female	4150	Pf Negative
2MS00201061	PF3D7_0532300-PHISTb-e2s1	Plasmodium exported protein (PHISTb), unknown function	Ann	Swi Chaung	38	Female	3408	Pf Negative
2MS00201061	PF3D7_0612600-NCS6-1	cytoplasmic tRNA 2-thiolation protein 1, putative	Ann	Swi Chaung	38	Female	3587	Pf Negative
2MS00201061	PF3D7_0615800-COG4-2o3	conserved oligomeric Golgi complex subunit 4, putative	Ann	Swi Chaung	38	Female	3604	Pf Negative
2MS00201061	PF3D7_0617400-VAR-s4	erythrocyte membrane protein 1, PfEMP1	Ann	Swi Chaung	38	Female	4739	Pf Negative
2MS00201061	PF3D7_0620400-MSP10-1	merozoite surface protein 10	Ann	Swi Chaung	38	Female	8423	Pf Negative
2MS00201061	PF3D7_0629700-SET1-s3	SET domain protein, putative	Ann	Swi Chaung	38	Female	3629	Pf Negative
2MS00201061	PF3D7_0629700-SET1-s5	SET domain protein, putative	Ann	Swi Chaung	38	Female	3986	Pf Negative
2MS00201061	PF3D7_0701900-null-e2s1	Plasmodium exported protein, unknown function	Ann	Swi Chaung	38	Female	3177	Pf Negative
2MS00201061	PF3D7_0702300-STARP-2	sporozoite threonine and asparagine-rich protein	Ann	Swi Chaung	38	Female	9009	Pf Negative
2MS00201061	PF3D7_0702300-STARP-e2	sporozoite threonine and asparagine-rich protein	Ann	Swi Chaung	38	Female	7570	Pf Negative
2MS00201061	PF3D7_0704300-null-s1	conserved Plasmodium membrane protein, unknown function	Ann	Swi Chaung	38	Female	3551	Pf Negative
2MS00201061	PF3D7_0705000-null-e1s2	mRNA cap guanine-N7 methyltransferase, putative	Ann	Swi Chaung	38	Female	3793	Pf Negative
2MS00201061	PF3D7_0706100-null-3o8	conserved Plasmodium protein, unknown function	Ann	Swi Chaung	38	Female	2804	Pf Negative
2MS00201061	PF3D7_0706100-null-NA	conserved Plasmodium protein, unknown function	Ann	Swi Chaung	38	Female	3505	Pf Negative
2MS00201061	PF3D7_0707700-null-1	E3 ubiquitin-protein ligase, putative	Ann	Swi Chaung	38	Female	3159	Pf Negative
2MS00201061	PF3D7_0709900-null-e2	conserved protein, unknown function	Ann	Swi Chaung	38	Female	3105	Pf Negative
2MS00201061	PF3D7_0711700-VAR-e2s1	erythrocyte membrane protein 1, PfEMP1	Ann	Swi Chaung	38	Female	2952	Pf Negative
2MS00201061	PF3D7_0713900-null-e1s3	conserved Plasmodium protein, unknown function	Ann	Swi Chaung	38	Female	3142	Pf Negative
2MS00201061	PF3D7_0713900-null-e1s4	conserved Plasmodium protein, unknown function	Ann	Swi Chaung	38	Female	3857	Pf Negative
2MS00201061	PF3D7_0713900-null-NA	conserved Plasmodium protein, unknown function	Ann	Swi Chaung	38	Female	15476	Pf Negative
2MS00201061	PF3D7_0714500-null-1	transcription elongation factor s-II, putative	Ann	Swi Chaung	38	Female	4066	Pf Negative
2MS00201061	PF3D7_0716300-null-e1s1	conserved protein, unknown function	Ann	Swi Chaung	38	Female	4376	Pf Negative
2MS00201061	PF3D7_0725100-null-e1s1	conserved Plasmodium membrane protein, unknown function	Ann	Swi Chaung	38	Female	4466	Pf Negative
2MS00201061	PF3D7_0726600-null-1o2	conserved Plasmodium protein, unknown function	Ann	Swi Chaung	38	Female	3982	Pf Negative
2MS00201061	PF3D7_0730300-ApiAP2-e1s2	AP2 domain transcription factor AP2-L, putative	Ann	Swi Chaung	38	Female	3168	Pf Negative
2MS00201061	PF3D7_0731500-EBA175-s2	erythrocyte binding antigen-175	Ann	Swi Chaung	38	Female	9026.5	Pf Negative
2MS00201061	PF3D7_0800200-VAR-e2s1	erythrocyte membrane protein 1, PfEMP1	Ann	Swi Chaung	38	Female	3801	Pf Negative
2MS00201061	PF3D7_0800300-VAR-e2s1	erythrocyte membrane protein 1, PfEMP1	Ann	Swi Chaung	38	Female	15061	Pf Negative
2MS00201061	PF3D7_0801000-PHISTc-e2s1	Plasmodium exported protein (PHISTc), unknown function	Ann	Swi Chaung	38	Female	13018	Pf Negative
2MS00201061	PF3D7_0801000-PHISTc-e2s2	Plasmodium exported protein (PHISTc), unknown function	Ann	Swi Chaung	38	Female	5745	Pf Negative
2MS00201061	PF3D7_0801800-null-NA	mannose-6-phosphate isomerase, putative	Ann	Swi Chaung	38	Female	3608	Pf Negative
2MS00201061	PF3D7_0804500-null-e2s3	conserved Plasmodium membrane protein, unknown function	Ann	Swi Chaung	38	Female	3564	Pf Negative
2MS00201061	PF3D7_0808200-PMX-e1s1	plasmepsin X	Ann	Swi Chaung	38	Female	3690	Pf Negative
2MS00201061	PF3D7_0808600-VAR-e2s1	erythrocyte membrane protein 1, PfEMP1	Ann	Swi Chaung	38	Female	5974	Pf Negative
2MS00201061	PF3D7_0809200-pfa55-14-e1s2	asparagine-rich antigen Pfa55-14	Ann	Swi Chaung	38	Female	3262	Pf Negative
2MS00201061	PF3D7_0818900-HSP70-NA	heat shock protein 70	Ann	Swi Chaung	38	Female	3888	Pf Negative
2MS00201061	PF3D7_0823300-GCN5-e1s1	histone acetyltransferase GCN5	Ann	Swi Chaung	38	Female	2851	Pf Negative
2MS00201061	PF3D7_0823300-GCN5-NA	histone acetyltransferase GCN5	Ann	Swi Chaung	38	Female	14770	Pf Negative
2MS00201061	PF3D7_0825700-CryPH-1	crystalloid-specific PH domain-containing protein, putative	Ann	Swi Chaung	38	Female	3086	Pf Negative
2MS00201061	PF3D7_0826100-HEUL-s1	HECT-like E3 ubiquitin ligase, putative	Ann	Swi Chaung	38	Female	2757	Pf Negative
2MS00201061	PF3D7_0826100-HEUL-s8	HECT-like E3 ubiquitin ligase, putative	Ann	Swi Chaung	38	Female	3463	Pf Negative
2MS00201061	PF3D7_0827600-null-2	conserved Plasmodium protein, unknown function	Ann	Swi Chaung	38	Female	16795	Pf Negative
2MS00201061	PF3D7_0827800-SET3-e1s3	SET domain protein, putative	Ann	Swi Chaung	38	Female	3606	Pf Negative
2MS00201061	PF3D7_0830600-PHISTc-2	Plasmodium exported protein (PHISTc), unknown function	Ann	Swi Chaung	38	Female	2799	Pf Negative
2MS00201061	PF3D7_0832300-null-2	Plasmodium exported protein (PHISTa-like), unknown function	Ann	Swi Chaung	38	Female	3414	Pf Negative
2MS00201061	PF3D7_0902200-FIKK9.3-2o3	serine/threonine protein kinase, FIKK family	Ann	Swi Chaung	38	Female	3527	Pf Negative
2MS00201061	PF3D7_0902200-FIKK9.3-NA	serine/threonine protein kinase, FIKK family	Ann	Swi Chaung	38	Female	2809	Pf Negative
2MS00201061	PF3D7_0903500-NUP138-e1s1	nucleoporin NUP138, putative	Ann	Swi Chaung	38	Female	3656	Pf Negative
2MS00201061	PF3D7_0904900-CuTP-e1s1	copper-transporting ATPase	Ann	Swi Chaung	38	Female	3753	Pf Negative
2MS00201061	PF3D7_0904900-CuTP-e1s2	copper-transporting ATPase	Ann	Swi Chaung	38	Female	3807	Pf Negative
2MS00201061	PF3D7_0905400-RhopH3-e7s1	high molecular weight rhoptry protein 3	Ann	Swi Chaung	38	Female	3631	Pf Negative
2MS00201061	PF3D7_0906200-null-1	conserved Plasmodium protein, unknown function	Ann	Swi Chaung	38	Female	2870	Pf Negative
2MS00201061	PF3D7_0908800-null-1o2	mitochondrial carrier protein, putative	Ann	Swi Chaung	38	Female	3147	Pf Negative
2MS00201061	PF3D7_0909500-SPM1-NA	subpellicular microtubule protein 1, putative	Ann	Swi Chaung	38	Female	3710	Pf Negative
2MS00201061	PF3D7_0911300-CRMP1-e1s2	cysteine repeat modular protein 1	Ann	Swi Chaung	38	Female	3556	Pf Negative
2MS00201061	PF3D7_0911900-ICP-2	falstatin	Ann	Swi Chaung	38	Female	2793	Pf Negative
2MS00201061	PF3D7_0911900-ICP-e2	falstatin	Ann	Swi Chaung	38	Female	3334	Pf Negative
2MS00201061	PF3D7_0920700-null-1	CRAL/TRIO domain-containing protein, putative	Ann	Swi Chaung	38	Female	2658	Pf Negative
2MS00201061	PF3D7_0929000-TAF7-e2	transcription initiation factor TFIID subunit 7, putative	Ann	Swi Chaung	38	Female	3680	Pf Negative
2MS00201061	PF3D7_0930300-MSP1-s1	merozoite surface protein 1	Ann	Swi Chaung	38	Female	8367	Pf Negative
2MS00201061	PF3D7_0930300-MSP1-s2	merozoite surface protein 1	Ann	Swi Chaung	38	Female	5206	Pf Negative
2MS00201061	PF3D7_0935900-REX1-e2s1	ring-exported protein 1	Ann	Swi Chaung	38	Female	14794	Pf Negative
2MS00201061	PF3D7_0935900-REX1-NA	ring-exported protein 1	Ann	Swi Chaung	38	Female	15020	Pf Negative
2MS00201061	PF3D7_0936300-REX3-2	ring-exported protein 3	Ann	Swi Chaung	38	Female	3482	Pf Negative
2MS00201061	PF3D7_0936600-GEXP5-2	gametocyte exported protein 5	Ann	Swi Chaung	38	Female	3583	Pf Negative
2MS00201061	PF3D7_1001300-PHISTa-2	Plasmodium exported protein (PHISTa), unknown function	Ann	Swi Chaung	38	Female	3376	Pf Negative
2MS00201061	PF3D7_1001500-ETRAMP10-1	early transcribed membrane protein 10.1	Ann	Swi Chaung	38	Female	14809	Pf Negative
2MS00201061	PF3D7_1002000-HYP2-2	Plasmodium exported protein (hyp2), unknown function	Ann	Swi Chaung	38	Female	3175	Pf Negative
2MS00201061	PF3D7_1002100-PTP5-2	EMP1-trafficking protein	Ann	Swi Chaung	38	Female	5123	Pf Negative
2MS00201061	PF3D7_1003800-EFTUD2-e1s2	U5 small nuclear ribonucleoprotein component, putative	Ann	Swi Chaung	38	Female	3728	Pf Negative
2MS00201061	PF3D7_1007700-AP2-I-e1s2	AP2 domain transcription factor AP2-I	Ann	Swi Chaung	38	Female	3587	Pf Negative
2MS00201061	PF3D7_1008100-null-s1	zinc finger protein, putative	Ann	Swi Chaung	38	Female	3889	Pf Negative
2MS00201061	PF3D7_1008100-null-s3	zinc finger protein, putative	Ann	Swi Chaung	38	Female	3800	Pf Negative
2MS00201061	PF3D7_1009500-null-e3	metalloprotease, putative	Ann	Swi Chaung	38	Female	2758	Pf Negative
2MS00201061	PF3D7_1012700-NIF4-e1s2	NLI interacting factor-like phosphatase, putative	Ann	Swi Chaung	38	Female	3530	Pf Negative
2MS00201061	PF3D7_1014100-MSA180-NA	merozoite surface protein MSA180, putative	Ann	Swi Chaung	38	Female	4523	Pf Negative
2MS00201061	PF3D7_1014100-MSA180-s1	merozoite surface protein MSA180, putative	Ann	Swi Chaung	38	Female	6001	Pf Negative
2MS00201061	PF3D7_1014100-MSA180-s2	merozoite surface protein MSA180, putative	Ann	Swi Chaung	38	Female	3339	Pf Negative
2MS00201061	PF3D7_1014600-ADA2-e1s2	transcriptional coactivator ADA2	Ann	Swi Chaung	38	Female	2926	Pf Negative
2MS00201061	PF3D7_1016500-PHISTc-e1s1	Plasmodium exported protein (PHISTc), unknown function	Ann	Swi Chaung	38	Female	3106	Pf Negative
2MS00201061	PF3D7_1016600-PHISTc-NA	Plasmodium exported protein (PHISTc), unknown function	Ann	Swi Chaung	38	Female	3730	Pf Negative
2MS00201061	PF3D7_1017100-RON12-1	rhoptry neck protein 12	Ann	Swi Chaung	38	Female	3823	Pf Negative
2MS00201061	PF3D7_1018300-null-NA	peptidase, putative	Ann	Swi Chaung	38	Female	3754	Pf Negative
2MS00201061	PF3D7_1021700-null-e1s2	conserved Plasmodium membrane protein, unknown function	Ann	Swi Chaung	38	Female	3048	Pf Negative
2MS00201061	PF3D7_1022000-null-e2	RNA-binding protein, putative	Ann	Swi Chaung	38	Female	2953	Pf Negative
2MS00201061	PF3D7_1023100-null-e1s4	dynein heavy chain, putative	Ann	Swi Chaung	38	Female	3998	Pf Negative
2MS00201061	PF3D7_1023100-null-NA	dynein heavy chain, putative	Ann	Swi Chaung	38	Female	4366	Pf Negative
2MS00201061	PF3D7_1024800-EXP3-e2s2	exported protein 3	Ann	Swi Chaung	38	Female	3489	Pf Negative
2MS00201061	PF3D7_1028700-MTRAP-1	merozoite TRAP-like protein	Ann	Swi Chaung	38	Female	3998	Pf Negative
2MS00201061	PF3D7_1033100-AdoMetDC/ODC-s2	S-adenosylmethionine decarboxylase/ornithine decarboxylase	Ann	Swi Chaung	38	Female	4026	Pf Negative
2MS00201061	PF3D7_1033200-ETRAMP10.2-e1s1	early transcribed membrane protein 10.2	Ann	Swi Chaung	38	Female	3854	Pf Negative
2MS00201061	PF3D7_1035200-S-antigen-NA	S-antigen	Ann	Swi Chaung	38	Female	4362	Pf Negative
2MS00201061	PF3D7_1035600-H101-1	merozoite surface protein	Ann	Swi Chaung	38	Female	3772	Pf Negative
2MS00201061	PF3D7_1035700-DBLMSP-e1s1	duffy binding-like merozoite surface protein	Ann	Swi Chaung	38	Female	6555	Pf Negative
2MS00201061	PF3D7_1035900-M566-1	probable protein, unknown function	Ann	Swi Chaung	38	Female	6279	Pf Negative
2MS00201061	PF3D7_1036000-MSP11-1	merozoite surface protein 11	Ann	Swi Chaung	38	Female	4637	Pf Negative
2MS00201061	PF3D7_1036300-DBLMSP2-1	duffy binding-like merozoite surface protein 2	Ann	Swi Chaung	38	Female	6884	Pf Negative
2MS00201061	PF3D7_1036400-LSA1-1o2	liver stage antigen 1	Ann	Swi Chaung	38	Female	6134	Pf Negative
2MS00201061	PF3D7_1036400-LSA1-e1	liver stage antigen 1	Ann	Swi Chaung	38	Female	4326	Pf Negative
2MS00201061	PF3D7_1036400-LSA1-e2s1	liver stage antigen 1	Ann	Swi Chaung	38	Female	4474	Pf Negative
2MS00201061	PF3D7_1036400-LSA1-e2s2	liver stage antigen 1	Ann	Swi Chaung	38	Female	4752	Pf Negative
2MS00201061	PF3D7_1100200-VAR-NA	erythrocyte membrane protein 1, PfEMP1	Ann	Swi Chaung	38	Female	3288	Pf Negative
2MS00201061	PF3D7_1100800-MC-2TM-2	Pfmc-2TM Maurer's cleft two transmembrane protein	Ann	Swi Chaung	38	Female	3233	Pf Negative
2MS00201061	PF3D7_1102500-GEXP02-e2s1	Plasmodium exported protein (PHISTb), unknown function	Ann	Swi Chaung	38	Female	2760	Pf Negative
2MS00201061	PF3D7_1106300-null-2o6	exonuclease, putative	Ann	Swi Chaung	38	Female	3866	Pf Negative
2MS00201061	PF3D7_1110100-null-3	conserved Plasmodium protein, unknown function	Ann	Swi Chaung	38	Female	5918	Pf Negative
2MS00201061	PF3D7_1121800-null-s1	peptidase M16, putative	Ann	Swi Chaung	38	Female	3400	Pf Negative
2MS00201061	PF3D7_1121800-null-s3	peptidase M16, putative	Ann	Swi Chaung	38	Female	3711	Pf Negative
2MS00201061	PF3D7_1122900-null-e2s2	dynein heavy chain, putative	Ann	Swi Chaung	38	Female	2991	Pf Negative
2MS00201061	PF3D7_1122900-null-e2s5	dynein heavy chain, putative	Ann	Swi Chaung	38	Female	4344	Pf Negative
2MS00201061	PF3D7_1123400-null-e1	translation elongation factor EF-1, subunit alpha, putative	Ann	Swi Chaung	38	Female	3666	Pf Negative
2MS00201061	PF3D7_1125800-null-1o4	kelch domain-containing protein, putative	Ann	Swi Chaung	38	Female	11675	Pf Negative
2MS00201061	PF3D7_1129100-PV1-e1s1	parasitophorous vacuolar protein 1	Ann	Swi Chaung	38	Female	2495	Pf Negative
2MS00201061	PF3D7_1133100-null-e1s2	conserved Plasmodium protein, unknown function	Ann	Swi Chaung	38	Female	3394	Pf Negative
2MS00201061	PF3D7_1133200-null-e1s2	conserved Plasmodium protein, unknown function	Ann	Swi Chaung	38	Female	3511	Pf Negative
2MS00201061	PF3D7_1133400-AMA1-NA	apical membrane antigen 1	Ann	Swi Chaung	38	Female	3765	Pf Negative
2MS00201061	PF3D7_1134500-null-s2	alpha/beta hydrolase, putative	Ann	Swi Chaung	38	Female	3862	Pf Negative
2MS00201061	PF3D7_1134700-RPA2-e2s2	DNA-directed RNA polymerase I subunit RPA2, putative	Ann	Swi Chaung	38	Female	2915	Pf Negative
2MS00201061	PF3D7_1138400-GCalpha-e1s4	guanylyl cyclase	Ann	Swi Chaung	38	Female	6628	Pf Negative
2MS00201061	PF3D7_1139300-ApiAP2-e2s3	AP2 domain transcription factor, putative	Ann	Swi Chaung	38	Female	3610	Pf Negative
2MS00201061	PF3D7_1140800-null-1	conserved Plasmodium protein, unknown function	Ann	Swi Chaung	38	Female	3384	Pf Negative
2MS00201061	PF3D7_1149000-Pf332-s1	antigen 332, DBL-like protein	Ann	Swi Chaung	38	Female	3733	Pf Negative
2MS00201061	PF3D7_1149000-Pf332-s4	antigen 332, DBL-like protein	Ann	Swi Chaung	38	Female	4889	Pf Negative
2MS00201061	PF3D7_1149000-Pf332-s6	antigen 332, DBL-like protein	Ann	Swi Chaung	38	Female	4577	Pf Negative
2MS00201061	PF3D7_1149200-RESA3-e2s1	ring-infected erythrocyte surface antigen	Ann	Swi Chaung	38	Female	3658	Pf Negative
2MS00201061	PF3D7_1149600-null-2	DnaJ protein, putative	Ann	Swi Chaung	38	Female	3460	Pf Negative
2MS00201061	PF3D7_1201500-null-1	GPN-loop GTPase, putative	Ann	Swi Chaung	38	Female	3618	Pf Negative
2MS00201061	PF3D7_1203700-NAPL-e3	nucleosome assembly protein	Ann	Swi Chaung	38	Female	5410	Pf Negative
2MS00201061	PF3D7_1208800-null-e1s1	zinc finger protein, putative	Ann	Swi Chaung	38	Female	3661	Pf Negative
2MS00201061	PF3D7_1209400-CIA1-e1s1	cytosolic iron-sulfur protein assembly protein 1, putative	Ann	Swi Chaung	38	Female	4406	Pf Negative
2MS00201061	PF3D7_1211200-null-e1s1	conserved Plasmodium protein, unknown function	Ann	Swi Chaung	38	Female	3440	Pf Negative
2MS00201061	PF3D7_1211900-ATP4-e1s1	non-SERCA-type Ca2+ -transporting P-ATPase	Ann	Swi Chaung	38	Female	3477	Pf Negative
2MS00201061	PF3D7_1215400-null-1	conserved Plasmodium protein, unknown function	Ann	Swi Chaung	38	Female	3433	Pf Negative
2MS00201061	PF3D7_1215900-SR10-1	serpentine receptor, putative	Ann	Swi Chaung	38	Female	3491	Pf Negative
2MS00201061	PF3D7_1216500-MDV1-e1s1	male development gene 1	Ann	Swi Chaung	38	Female	3916	Pf Negative
2MS00201061	PF3D7_1221600-null-1	protein TSSC1, putative	Ann	Swi Chaung	38	Female	3312	Pf Negative
2MS00201061	PF3D7_1221900-null-1	conserved Plasmodium membrane protein, unknown function	Ann	Swi Chaung	38	Female	3289	Pf Negative
2MS00201061	PF3D7_1233400-null-1o4	conserved Plasmodium membrane protein, unknown function	Ann	Swi Chaung	38	Female	3605	Pf Negative
2MS00201061	PF3D7_1236100-CARP-e2s1	clustered-asparagine-rich protein	Ann	Swi Chaung	38	Female	3146	Pf Negative
2MS00201061	PF3D7_1238800-ACS11-e1s1	acyl-CoA synthetase	Ann	Swi Chaung	38	Female	3940	Pf Negative
2MS00201061	PF3D7_1239700-FTSH1-e1s1	ATP-dependent zinc metalloprotease FTSH 1	Ann	Swi Chaung	38	Female	3067	Pf Negative
2MS00201061	PF3D7_1239800-null-s5	conserved Plasmodium protein, unknown function	Ann	Swi Chaung	38	Female	3439	Pf Negative
2MS00201061	PF3D7_1244100-null-e1s2	N-alpha-acetyltransferase 15, NatA auxiliary subunit, putative	Ann	Swi Chaung	38	Female	3723	Pf Negative
2MS00201061	PF3D7_1249800-THO2-e1s3	THO complex subunit 2, putative	Ann	Swi Chaung	38	Female	3597	Pf Negative
2MS00201061	PF3D7_1250600-null-NA	translation initiation factor eIF-2B subunit beta, putative	Ann	Swi Chaung	38	Female	3158	Pf Negative
2MS00201061	PF3D7_1252100-RON3-e8s2	rhoptry neck protein 3	Ann	Swi Chaung	38	Female	3811	Pf Negative
2MS00201061	PF3D7_1252700-PHISTb-2	Plasmodium exported protein (PHISTb), unknown function	Ann	Swi Chaung	38	Female	2985	Pf Negative
2MS00201061	PF3D7_1302000-PTP6-2	EMP1-trafficking protein	Ann	Swi Chaung	38	Female	3240	Pf Negative
2MS00201061	PF3D7_1302600-DOHH-1	deoxyhypusine hydroxylase	Ann	Swi Chaung	38	Female	3404	Pf Negative
2MS00201061	PF3D7_1311600-null-1	conserved Plasmodium protein, unknown function	Ann	Swi Chaung	38	Female	3914	Pf Negative
2MS00201061	PF3D7_1321100-null-e3s1	conserved Plasmodium protein, unknown function	Ann	Swi Chaung	38	Female	2895	Pf Negative
2MS00201061	PF3D7_1334800-MSRP2-1	MSP7-like protein	Ann	Swi Chaung	38	Female	4312	Pf Negative
2MS00201061	PF3D7_1335100-MSP7-NA	merozoite surface protein 7	Ann	Swi Chaung	38	Female	3167	Pf Negative
2MS00201061	PF3D7_1335300-RH2b-e1s1	reticulocyte binding protein 2 homologue b	Ann	Swi Chaung	38	Female	4440	Pf Negative
2MS00201061	PF3D7_1335300-RH2b-e1s2	reticulocyte binding protein 2 homologue b	Ann	Swi Chaung	38	Female	5036	Pf Negative
2MS00201061	PF3D7_1335600-null-e2	conserved Plasmodium protein, unknown function	Ann	Swi Chaung	38	Female	3081	Pf Negative
2MS00201061	PF3D7_1341600-GPI10-1	GPI mannosyltransferase 3	Ann	Swi Chaung	38	Female	3509	Pf Negative
2MS00201061	PF3D7_1346400-null-e1s1	VPS13 domain-containing protein, putative	Ann	Swi Chaung	38	Female	3542	Pf Negative
2MS00201061	PF3D7_1346400-null-e1s3	VPS13 domain-containing protein, putative	Ann	Swi Chaung	38	Female	3655	Pf Negative
2MS00201061	PF3D7_1346400-null-e1s4	VPS13 domain-containing protein, putative	Ann	Swi Chaung	38	Female	3407	Pf Negative
2MS00201061	PF3D7_1349600-null-2	conserved Plasmodium protein, unknown function	Ann	Swi Chaung	38	Female	3712	Pf Negative
2MS00201061	PF3D7_1352800-MON1-1o3	vacuolar fusion protein MON1, putative	Ann	Swi Chaung	38	Female	2602	Pf Negative
2MS00201061	PF3D7_1353100-null-e2s1	Plasmodium exported protein, unknown function	Ann	Swi Chaung	38	Female	3481	Pf Negative
2MS00201061	PF3D7_1364400-null-e1s1	conserved Plasmodium protein, unknown function	Ann	Swi Chaung	38	Female	2505	Pf Negative
2MS00201061	PF3D7_1366600-SRPR-alpha-NA	signal recognition particle receptor subunit alpha, putative	Ann	Swi Chaung	38	Female	4786	Pf Negative
2MS00201061	PF3D7_1401400-ETRAMP14-1	early transcribed membrane protein 14.1	Ann	Swi Chaung	38	Female	3682	Pf Negative
2MS00201061	PF3D7_1403200-null-e4s2	conserved Plasmodium protein, unknown function	Ann	Swi Chaung	38	Female	2692	Pf Negative
2MS00201061	PF3D7_1410400-RAP1-e1s1	rhoptry-associated protein 1	Ann	Swi Chaung	38	Female	4234	Pf Negative
2MS00201061	PF3D7_1411600-Obg1-1	GTP-binding protein Obg1	Ann	Swi Chaung	38	Female	4193	Pf Negative
2MS00201061	PF3D7_1417200-null-e1s4	NOT family protein, putative	Ann	Swi Chaung	38	Female	3402	Pf Negative
2MS00201061	PF3D7_1418100-LISP1-s3	liver specific protein 1, putative	Ann	Swi Chaung	38	Female	4201	Pf Negative
2MS00201061	PF3D7_1420700-P113-NA	surface protein P113	Ann	Swi Chaung	38	Female	5469	Pf Negative
2MS00201061	PF3D7_1433500-TOP2-e1s1	DNA topoisomerase 2	Ann	Swi Chaung	38	Female	4106	Pf Negative
2MS00201061	PF3D7_1434500-null-e2s4	dynein-related AAA-type ATPase, putative	Ann	Swi Chaung	38	Female	3745	Pf Negative
2MS00201061	PF3D7_1434500-null-e2s5	dynein-related AAA-type ATPase, putative	Ann	Swi Chaung	38	Female	3381	Pf Negative
2MS00201061	PF3D7_1436300-PTEX150-e1s1	translocon component PTEX150	Ann	Swi Chaung	38	Female	4080	Pf Negative
2MS00201061	PF3D7_1436300-PTEX150-NA	translocon component PTEX150	Ann	Swi Chaung	38	Female	4182	Pf Negative
2MS00201061	PF3D7_1439100-null-e2s2	DEAD/DEAH box helicase, putative	Ann	Swi Chaung	38	Female	3266	Pf Negative
2MS00201061	PF3D7_1442900-SEC7-s2	protein transport protein SEC7, putative	Ann	Swi Chaung	38	Female	3467	Pf Negative
2MS00201061	PF3D7_1446700-null-NA	conserved Plasmodium protein, unknown function	Ann	Swi Chaung	38	Female	3105	Pf Negative
2MS00201061	PF3D7_1448000-UTP12-e2s2	U3 small nucleolar RNA-associated protein 12, putative	Ann	Swi Chaung	38	Female	3245	Pf Negative
2MS00201061	PF3D7_1448300-null-s1	conserved protein, unknown function	Ann	Swi Chaung	38	Female	3558	Pf Negative
2MS00201061	PF3D7_1448500-null-NA	conserved Plasmodium protein, unknown function	Ann	Swi Chaung	38	Female	3608	Pf Negative
2MS00201061	PF3D7_1448700-null-1	HSP20-like chaperone, putative	Ann	Swi Chaung	38	Female	4111	Pf Negative
2MS00201061	PF3D7_1452000-RON2-s1	rhoptry neck protein 2	Ann	Swi Chaung	38	Female	3882	Pf Negative
2MS00201061	PF3D7_1452000-RON2-s2	rhoptry neck protein 2	Ann	Swi Chaung	38	Female	4488	Pf Negative
2MS00201061	PF3D7_1465300-null-e1	ribonuclease Z, putative	Ann	Swi Chaung	38	Female	3852	Pf Negative
2MS00201061	PF3D7_1466300-RPN2-e1s1	26S proteasome regulatory subunit RPN2, putative	Ann	Swi Chaung	38	Female	3528	Pf Negative
2MS00201061	PF3D7_1466400-ApiAP2-e1s1	AP2 domain transcription factor AP2-EXP	Ann	Swi Chaung	38	Female	4427	Pf Negative
2MS00201061	PF3D7_1468100-null-e2s1	kelch domain-containing protein, putative	Ann	Swi Chaung	38	Female	3049	Pf Negative
2MS00201061	PF3D7_1473100-null-e2s1	GTPase-activating protein, putative	Ann	Swi Chaung	38	Female	3624	Pf Negative
2MS00201061	PF3D7_1476600-null-e2	Plasmodium exported protein, unknown function	Ann	Swi Chaung	38	Female	3217	Pf Negative
[truncated: 58,001 more rows]
